# Supplementary material for: Systemic immunosuppression from ultraviolet radiation exposure inhibits cancer immunotherapy
Source: J Immunother Cancer. 2025 Oct 31;13(10):e012527. doi: 10.1136/jitc-2025-012527 (PMC12581074; doi:10.1136/jitc-2025-012527)
Supplement: online supplemental material 2 [file jitc-13-10-s002.xlsx]

## Sheet: Sheet1
Supplementary Table 1. Marker genes for spatial transcriptomics clusters of MC38 Non-UVR and UVR tumours
	p_val	avg_log2FC	pct.1	pct.2	p_val_adj	cluster	gene
S100a6	4.1962e-307	0.361321	1	0.998	7.97992e-303	1	S100a6
S100a4	8.75796e-304	0.775482	0.86	0.738	1.6655e-299	1	S100a4
Ahnak	4.51304e-288	0.693036	0.866	0.683	8.58245e-284	1	Ahnak
Eef1a1	1.44934e-279	0.319703	0.999	0.974	2.7562e-275	1	Eef1a1
Rack1	1.06998e-248	0.326117	1	0.98	2.03477e-244	1	Rack1
Eef1g	1.02907e-243	0.518346	0.935	0.765	1.95698e-239	1	Eef1g
Ctss	1.68678e-227	0.513256	0.915	0.744	3.20774e-223	1	Ctss
Scd2	2.3416e-226	1.10877	0.53	0.303	4.45301e-222	1	Scd2
Apoe	1.11053e-222	0.634205	0.857	0.698	2.1119e-218	1	Apoe
Pgam1	1.35153e-194	0.634048	0.773	0.576	2.57021e-190	1	Pgam1
C1qc	1.65403e-173	0.481277	0.874	0.683	3.14548e-169	1	C1qc
Aldoa	2.27148e-173	0.512678	0.77	0.546	4.31967e-169	1	Aldoa
Hexb	1.53173e-166	0.91648	0.446	0.246	2.9129e-162	1	Hexb
Txn1	2.18662e-162	0.380369	0.964	0.856	4.1583e-158	1	Txn1
Psmb4	1.54379e-161	0.516441	0.798	0.608	2.93582e-157	1	Psmb4
Naca	9.40004e-160	0.463083	0.865	0.705	1.78761e-155	1	Naca
Anxa1	1.5729e-151	0.538437	0.827	0.697	2.99118e-147	1	Anxa1
Tpt1	5.24444e-144	0.255829	0.992	0.954	9.97335e-140	1	Tpt1
Pkm	2.16258e-143	0.381896	0.925	0.814	4.11258e-139	1	Pkm
Ywhaz	1.43881e-142	0.327612	0.979	0.873	2.73619e-138	1	Ywhaz
Vim	2.65186e-140	0.296032	0.995	0.954	5.04304e-136	1	Vim
H2afz	1.36747e-134	0.491058	0.777	0.604	2.60053e-130	1	H2afz
Mtch1	2.93274e-132	0.353602	0.93	0.812	5.57719e-128	1	Mtch1
Psap	1.50208e-129	0.291619	0.98	0.904	2.8565e-125	1	Psap
Eef2	1.0489e-128	0.553287	0.684	0.501	1.99469e-124	1	Eef2
Cfl1	1.33465e-121	0.290846	0.993	0.913	2.53811e-117	1	Cfl1
Tsc22d1	8.06461e-117	0.758644	0.45	0.279	1.53365e-112	1	Tsc22d1
Ecm1	2.27102e-114	0.314685	0.968	0.877	4.31881e-110	1	Ecm1
Gtf3a	6.07257e-106	0.490379	0.7	0.542	1.15482e-101	1	Gtf3a
Galnt1	8.82345e-106	0.536913	0.684	0.523	1.67796e-101	1	Galnt1
Mif	7.1234e-103	0.512488	0.651	0.484	1.35466e-98	1	Mif
Ank	1.61051e-101	0.694467	0.435	0.275	3.0627e-97	1	Ank
Pgk1	1.3395e-100	0.68364	0.418	0.257	2.54734e-96	1	Pgk1
Psat1	8.11204e-95	0.751689	0.397	0.249	1.54267e-90	1	Psat1
Eif4b	6.13188e-94	0.371387	0.797	0.642	1.1661e-89	1	Eif4b
C1qb	9.87176e-92	0.40994	0.726	0.561	1.87731e-87	1	C1qb
Gpi1	1.89878e-88	0.428377	0.629	0.453	3.61091e-84	1	Gpi1
Slc25a4	7.04813e-85	0.317674	0.895	0.778	1.34034e-80	1	Slc25a4
Zfhx3	4.85316e-84	0.773511	0.312	0.183	9.22925e-80	1	Zfhx3
Clta	3.57427e-82	0.390066	0.72	0.564	6.79719e-78	1	Clta
Itm2b	7.58215e-82	0.323144	0.819	0.654	1.4419e-77	1	Itm2b
Dap	1.6438e-79	0.629766	0.42	0.279	3.12601e-75	1	Dap
Selenop	3.92955e-77	0.565463	0.527	0.384	7.47282e-73	1	Selenop
Ndufb5	5.94428e-76	0.573895	0.435	0.293	1.13042e-71	1	Ndufb5
Oaz1	5.22967e-75	0.432839	0.617	0.466	9.94527e-71	1	Oaz1
Serinc3	1.43719e-74	0.680522	0.347	0.218	2.7331e-70	1	Serinc3
H2-Aa	3.9868e-73	0.348503	0.674	0.545	7.58169e-69	1	H2-Aa
Hist2h2bb	1.15306e-72	0.318989	0.869	0.768	2.19278e-68	1	Hist2h2bb
Lmna	3.43469e-72	0.388456	0.706	0.576	6.53174e-68	1	Lmna
H3f3b	8.94016e-72	0.368763	0.704	0.555	1.70015e-67	1	H3f3b
Wls	2.13391e-70	0.369248	0.727	0.599	4.05806e-66	1	Wls
Nr2f1	2.69117e-70	0.782136	0.266	0.156	5.1178e-66	1	Nr2f1
Pa2g4	4.42056e-70	0.362492	0.699	0.544	8.40659e-66	1	Pa2g4
Tspo	8.22407e-69	0.50045	0.52	0.385	1.56397e-64	1	Tspo
Ppp3ca	2.59631e-68	0.700765	0.305	0.188	4.93741e-64	1	Ppp3ca
Lgmn	6.49491e-66	0.410251	0.617	0.477	1.23514e-61	1	Lgmn
Axl	2.01511e-64	0.350552	0.685	0.544	3.83214e-60	1	Axl
S100a10	5.01908e-64	0.65833	0.359	0.241	9.54478e-60	1	S100a10
Csde1	2.77677e-63	0.271607	0.854	0.746	5.28059e-59	1	Csde1
Lamp1	2.65686e-61	0.327589	0.726	0.594	5.05255e-57	1	Lamp1
Atp5b	5.82336e-60	0.384859	0.608	0.473	1.10743e-55	1	Atp5b
Canx	1.40036e-58	0.271852	0.838	0.731	2.66306e-54	1	Canx
Sox9	1.48905e-57	0.582203	0.349	0.234	2.83172e-53	1	Sox9
Cd74	1.76217e-57	0.259739	0.8	0.754	3.35113e-53	1	Cd74
Grn	3.19845e-57	0.415422	0.526	0.393	6.08249e-53	1	Grn
Sars	2.60124e-56	0.597649	0.371	0.258	4.94677e-52	1	Sars
Wwtr1	4.76487e-56	0.426742	0.506	0.376	9.06135e-52	1	Wwtr1
Slc7a5	7.18247e-56	0.697087	0.281	0.179	1.36589e-51	1	Slc7a5
Eif4ebp1	3.44428e-55	0.657861	0.291	0.187	6.54998e-51	1	Eif4ebp1
Nap1l1	1.02014e-53	0.297982	0.738	0.608	1.94001e-49	1	Nap1l1
Shmt2	1.15512e-53	0.65511	0.29	0.188	2.1967e-49	1	Shmt2
Anxa5	4.4391e-52	0.371145	0.595	0.475	8.44184e-48	1	Anxa5
Txnip	9.18895e-51	0.549297	0.341	0.233	1.74746e-46	1	Txnip
Arhgef2	5.23292e-50	0.538076	0.35	0.242	9.95143e-46	1	Arhgef2
Itgb5	7.13307e-50	0.540196	0.348	0.24	1.3565e-45	1	Itgb5
Tm4sf1	2.79452e-48	0.359226	0.577	0.457	5.31434e-44	1	Tm4sf1
Ahcyl1	3.8989e-48	0.483372	0.382	0.271	7.41454e-44	1	Ahcyl1
Ctsd	5.2542e-46	0.539669	0.352	0.25	9.99192e-42	1	Ctsd
Vegfa	5.47068e-46	0.574286	0.274	0.18	1.04036e-41	1	Vegfa
Top2a	3.88789e-45	0.592823	0.27	0.178	7.39359e-41	1	Top2a
Atp5d	1.6569e-44	0.331389	0.572	0.451	3.15094e-40	1	Atp5d
Sem1	8.36287e-44	0.308609	0.635	0.52	1.59037e-39	1	Sem1
Gng11	1.48513e-43	0.338925	0.565	0.45	2.82427e-39	1	Gng11
H2-Eb1	8.32717e-43	0.252516	0.476	0.354	1.58358e-38	1	H2-Eb1
Tnnt2	1.34711e-42	0.702696	0.251	0.167	2.5618e-38	1	Tnnt2
Shisal2b	2.70097e-41	0.548112	0.292	0.2	5.13644e-37	1	Shisal2b
Ccna2	4.76292e-41	0.432707	0.395	0.291	9.05765e-37	1	Ccna2
Calm2	1.59457e-39	0.394159	0.439	0.334	3.03239e-35	1	Calm2
Ddx6	1.21366e-38	0.437095	0.367	0.269	2.30803e-34	1	Ddx6
Selenof	2.92377e-38	0.351249	0.498	0.392	5.56013e-34	1	Selenof
Aars	7.21042e-38	0.521969	0.293	0.205	1.37121e-33	1	Aars
Ccnd1	1.25582e-37	0.278914	0.668	0.562	2.38819e-33	1	Ccnd1
Ctsa	1.55433e-37	0.364269	0.484	0.381	2.95586e-33	1	Ctsa
Gnb1	1.71083e-36	0.271069	0.647	0.543	3.25348e-32	1	Gnb1
Cox8a	4.4297e-36	0.362786	0.464	0.363	8.42396e-32	1	Cox8a
Atox1	7.17847e-36	0.423932	0.362	0.267	1.36513e-31	1	Atox1
Tgfbi	2.01842e-35	0.474088	0.351	0.262	3.83844e-31	1	Tgfbi
Unc93b1	4.22496e-35	0.398065	0.377	0.28	8.0346e-31	1	Unc93b1
Fgfr1	1.43144e-33	0.267592	0.656	0.568	2.72217e-29	1	Fgfr1
Pmepa1	2.1433e-33	0.320432	0.554	0.463	4.07592e-29	1	Pmepa1
Ssr3	1.11953e-32	0.39731	0.367	0.276	2.129e-28	1	Ssr3
Haus7	8.75961e-32	0.421255	0.338	0.252	1.66582e-27	1	Haus7
Cox7a2l	1.89677e-31	0.480314	0.276	0.197	3.60708e-27	1	Cox7a2l
Gpx1	2.93145e-31	0.289159	0.543	0.444	5.57475e-27	1	Gpx1
Itgav	4.34439e-31	0.373239	0.401	0.311	8.26172e-27	1	Itgav
Slc25a5	1.56442e-30	0.314823	0.488	0.392	2.97505e-26	1	Slc25a5
Cd81	2.51444e-30	0.312844	0.485	0.391	4.78171e-26	1	Cd81
Btg1	3.59526e-30	0.33655	0.418	0.325	6.83711e-26	1	Btg1
Mpeg1	5.76773e-30	0.444377	0.28	0.201	1.09685e-25	1	Mpeg1
Dbi	8.0902e-30	0.3897	0.396	0.311	1.53851e-25	1	Dbi
Eif3c	1.13199e-29	0.269119	0.59	0.499	2.15271e-25	1	Eif3c
Cdk1	1.17569e-29	0.418372	0.319	0.237	2.23581e-25	1	Cdk1
Rsrp1	1.19152e-29	0.365909	0.359	0.271	2.26591e-25	1	Rsrp1
Jpt1	1.96916e-29	0.410317	0.323	0.241	3.74475e-25	1	Jpt1
Cnn3	1.59837e-28	0.391339	0.344	0.261	3.03963e-24	1	Cnn3
Eif3i	2.91006e-28	0.309439	0.48	0.391	5.53407e-24	1	Eif3i
Anapc5	3.50984e-28	0.405742	0.332	0.251	6.67466e-24	1	Anapc5
Hnrnpa1	3.60833e-28	0.27406	0.514	0.418	6.86197e-24	1	Hnrnpa1
Ddx5	2.49895e-27	0.332651	0.418	0.331	4.75225e-23	1	Ddx5
Cap1	1.08023e-26	0.286164	0.481	0.39	2.05428e-22	1	Cap1
Mlec	2.80329e-26	0.257957	0.57	0.481	5.33102e-22	1	Mlec
Sin3b	3.57967e-26	0.417613	0.291	0.216	6.80746e-22	1	Sin3b
Eif3f	8.66999e-26	0.265358	0.517	0.428	1.64877e-21	1	Eif3f
Pxdn	1.65012e-25	0.31955	0.434	0.351	3.13802e-21	1	Pxdn
Sec11c	1.74611e-25	0.409762	0.294	0.22	3.32058e-21	1	Sec11c
Ubxn1	1.74672e-25	0.343902	0.387	0.307	3.32173e-21	1	Ubxn1
Bcap31	6.19788e-25	0.422531	0.272	0.202	1.17865e-20	1	Bcap31
Tkt	3.66586e-24	0.414668	0.285	0.214	6.97137e-20	1	Tkt
Dek	7.35347e-24	0.320294	0.382	0.302	1.39841e-19	1	Dek
Rnf10	7.41789e-24	0.279488	0.46	0.377	1.41066e-19	1	Rnf10
Sod1	1.28277e-23	0.341626	0.346	0.27	2.43944e-19	1	Sod1
Bag1	1.66346e-23	0.253571	0.517	0.432	3.1634e-19	1	Bag1
Gars	2.15471e-23	0.406131	0.301	0.231	4.09762e-19	1	Gars
Anp32e	1.78378e-22	0.357065	0.326	0.253	3.39221e-18	1	Anp32e
Sri	2.16463e-22	0.421671	0.26	0.195	4.11649e-18	1	Sri
Cox5b	1.08083e-20	0.309084	0.353	0.281	2.05541e-16	1	Cox5b
Tyrobp	1.27958e-20	0.350043	0.29	0.223	2.43339e-16	1	Tyrobp
Ndufb10	8.87573e-19	0.256999	0.42	0.347	1.6879e-14	1	Ndufb10
Mfsd1	9.80661e-19	0.363109	0.255	0.195	1.86492e-14	1	Mfsd1
Gsto1	1.32673e-18	0.360356	0.276	0.215	2.52305e-14	1	Gsto1
Hspe1	2.17783e-18	0.258497	0.409	0.338	4.14158e-14	1	Hspe1
Gatm	1.26776e-17	0.258149	0.39	0.32	2.41089e-13	1	Gatm
Lman2	3.56845e-17	0.326469	0.295	0.235	6.78613e-13	1	Lman2
Anxa3	1.44945e-16	0.35232	0.256	0.2	2.75642e-12	1	Anxa3
Ndufb6	1.51685e-16	0.296664	0.325	0.264	2.88459e-12	1	Ndufb6
Ctsh	3.5429e-16	0.304527	0.275	0.217	6.73754e-12	1	Ctsh
Ube2b	5.93274e-16	0.318596	0.278	0.22	1.12823e-11	1	Ube2b
Cotl1	5.93895e-16	0.270557	0.356	0.293	1.12941e-11	1	Cotl1
Zfp36l2	1.98734e-15	0.2804	0.349	0.289	3.77933e-11	1	Zfp36l2
Fxr1	2.01504e-15	0.278927	0.312	0.252	3.83201e-11	1	Fxr1
Efhd2	2.38189e-15	0.321739	0.264	0.209	4.52964e-11	1	Efhd2
Ptgfrn	5.29563e-15	0.323499	0.277	0.222	1.00707e-10	1	Ptgfrn
P4ha1	8.70933e-15	0.268093	0.303	0.245	1.65625e-10	1	P4ha1
Csnk1a1	1.09596e-14	0.304461	0.285	0.23	2.08419e-10	1	Csnk1a1
Ubap2l	1.24839e-14	0.318631	0.267	0.214	2.37407e-10	1	Ubap2l
Slc25a39	2.67982e-14	0.28477	0.306	0.25	5.09621e-10	1	Slc25a39
Arl4c	7.17759e-14	0.297808	0.265	0.212	1.36496e-09	1	Arl4c
Cd68	2.10577e-13	0.278826	0.267	0.215	4.00455e-09	1	Cd68
Cald1	2.95596e-13	0.251683	0.332	0.276	5.62135e-09	1	Cald1
Dab2	5.42176e-13	0.27822	0.276	0.225	1.03106e-08	1	Dab2
Cdk4	1.24621e-12	0.272377	0.287	0.236	2.36992e-08	1	Cdk4
Ehmt2	1.88398e-12	0.266904	0.278	0.227	3.58277e-08	1	Ehmt2
Ddx17	5.89306e-12	0.251017	0.305	0.254	1.12068e-07	1	Ddx17
Epb41l2	9.0393e-12	0.265053	0.287	0.237	1.719e-07	1	Epb41l2
Mdh1	1.15503e-11	0.271181	0.258	0.21	2.19651e-07	1	Mdh1
Wasf2	1.20256e-11	0.25276	0.266	0.217	2.28691e-07	1	Wasf2
Ndufs8	3.78492e-11	0.264863	0.266	0.219	7.19778e-07	1	Ndufs8
Capn2	4.51275e-11	0.284558	0.252	0.207	8.5819e-07	1	Capn2
Gmps	8.47115e-11	0.268527	0.252	0.207	1.61096e-06	1	Gmps
Paip2	1.22477e-10	0.263814	0.256	0.211	2.32914e-06	1	Paip2
Amfr	3.21629e-10	0.261105	0.251	0.208	6.11642e-06	1	Amfr
Mt1	0	3.42942	0.925	0.242	0	2	Mt1
Mt2	0	3.45256	0.879	0.2	0	2	Mt2
Slc2a1	0	3.32828	0.774	0.15	0	2	Slc2a1
Egln3	0	2.4888	0.657	0.159	0	2	Egln3
Lgals3	0	2.0891	0.932	0.442	0	2	Lgals3
Gpi11	0	1.6447	0.872	0.423	0	2	Gpi1
Cebpb	0	2.49191	0.533	0.109	0	2	Cebpb
Sqstm1	0	1.63946	0.713	0.315	0	2	Sqstm1
Plin2	0	1.90218	0.594	0.208	0	2	Plin2
Ier3	0	3.65319	0.389	0.037	0	2	Ier3
P4ha11	0	1.5469	0.551	0.214	0	2	P4ha1
Basp1	0	1.37591	0.605	0.271	0	2	Basp1
Vegfa1	0	1.80905	0.482	0.154	0	2	Vegfa
Thbs1	0	1.52963	0.66	0.336	0	2	Thbs1
Pgk11	0	1.48347	0.562	0.239	0	2	Pgk1
Bhlhe40	0	2.31186	0.42	0.097	0	2	Bhlhe40
Aldoa1	0	1.08573	0.857	0.536	0	2	Aldoa
Spp1	0	1.39022	0.859	0.544	0	2	Spp1
P4ha2	0	2.41799	0.394	0.085	0	2	P4ha2
Hspa1b	0	4.21336	0.34	0.039	0	2	Hspa1b
Arg1	0	3.26901	0.348	0.049	0	2	Arg1
Fam162a	0	1.75906	0.414	0.13	0	2	Fam162a
Adam8	0	1.85991	0.394	0.117	0	2	Adam8
Srgn	0	2.42711	0.349	0.076	0	2	Srgn
Grina	0	1.39819	0.446	0.177	0	2	Grina
Hmox1	0	3.71793	0.279	0.023	0	2	Hmox1
Sdc4	0	1.84216	0.348	0.101	0	2	Sdc4
Dusp4	0	2.5291	0.301	0.058	0	2	Dusp4
Ndrg1	0	3.69799	0.261	0.022	0	2	Ndrg1
Alkbh5	0	1.51367	0.361	0.13	0	2	Alkbh5
Egln1	0	2.04286	0.307	0.078	0	2	Egln1
Pgam11	0	0.878384	0.801	0.573	0	2	Pgam1
Junb	0	1.87095	0.314	0.091	0	2	Junb
Ddit3.1	0	2.55984	0.266	0.048	0	2	Ddit3.1
Ddit3	0	2.45423	0.255	0.049	0	2	Ddit3
Ccn1	0	2.10878	0.295	0.089	0	2	Ccn1
Fosl2	0	2.18703	0.262	0.059	0	2	Fosl2
Bsg	0	0.837866	0.904	0.727	0	2	Bsg
Pkm1	0	0.967551	0.979	0.808	0	2	Pkm
Ctsl	0	0.901662	0.98	0.864	0	2	Ctsl
Actb	0	0.648866	0.984	0.913	0	2	Actb
Vim1	0	0.671608	0.991	0.955	0	2	Vim
Fth1	0	0.800995	0.999	0.981	0	2	Fth1
Slc16a3	1.79791e-296	1.66931	0.3	0.099	3.41909e-292	2	Slc16a3
Pfkl	1.78944e-291	1.50469	0.336	0.121	3.40297e-287	2	Pfkl
Cp	1.33123e-289	2.21837	0.252	0.076	2.53159e-285	2	Cp
Fn1	3.38296e-280	0.540075	0.988	0.925	6.43338e-276	2	Fn1
Ostf1	6.48009e-276	1.38449	0.376	0.151	1.23232e-271	2	Ostf1
Anxa2	3.21502e-245	0.568533	0.919	0.795	6.114e-241	2	Anxa2
Mif1	1.85333e-241	0.799778	0.712	0.477	3.52447e-237	2	Mif
Ctsb	4.72094e-236	0.503344	0.974	0.883	8.97782e-232	2	Ctsb
Jund	3.04351e-229	1.06689	0.5	0.264	5.78785e-225	2	Jund
B2m	9.20194e-221	0.438031	0.995	0.972	1.74993e-216	2	B2m
Fxyd5	1.40709e-220	1.01503	0.487	0.253	2.67585e-216	2	Fxyd5
Eif4ebp11	2.57942e-216	1.20395	0.384	0.176	4.90528e-212	2	Eif4ebp1
Npc2	6.60354e-210	0.639862	0.806	0.604	1.25579e-205	2	Npc2
Btg11	7.68872e-204	0.956837	0.536	0.31	1.46216e-199	2	Btg1
Clta1	2.05042e-201	0.650861	0.761	0.559	3.89928e-197	2	Clta
Plod2	1.13356e-184	1.39311	0.263	0.104	2.15569e-180	2	Plod2
Chmp4b	2.64813e-173	0.771926	0.57	0.349	5.03595e-169	2	Chmp4b
Gja1	3.16804e-172	0.959456	0.515	0.313	6.02465e-168	2	Gja1
Nfkbia	1.21602e-171	1.28576	0.296	0.131	2.3125e-167	2	Nfkbia
Sdcbp	3.24394e-158	0.751079	0.574	0.369	6.16901e-154	2	Sdcbp
Fabp5	7.77243e-149	1.04254	0.361	0.188	1.47808e-144	2	Fabp5
Zyx	1.53016e-147	0.943594	0.393	0.212	2.90991e-143	2	Zyx
Vapa	2.40997e-145	0.861454	0.44	0.251	4.58304e-141	2	Vapa
Atf4	1.05024e-144	0.80287	0.52	0.329	1.99724e-140	2	Atf4
Lamp11	2.01034e-144	0.530754	0.762	0.59	3.82306e-140	2	Lamp1
B4galt1	1.70409e-135	1.06211	0.3	0.146	3.24067e-131	2	B4galt1
Laptm4a	3.07838e-132	0.469109	0.802	0.642	5.85415e-128	2	Laptm4a
Kdelr2	7.35026e-131	0.5458	0.73	0.566	1.3978e-126	2	Kdelr2
Hk1	7.59695e-131	1.07484	0.29	0.141	1.44471e-126	2	Hk1
Tpt11	2.42319e-130	0.280634	0.992	0.954	4.60819e-126	2	Tpt1
Eef21	1.21722e-129	0.562227	0.684	0.501	2.31478e-125	2	Eef2
Litaf	4.21338e-129	0.944124	0.348	0.185	8.01259e-125	2	Litaf
Myh9	7.64772e-129	0.520849	0.758	0.611	1.45437e-124	2	Myh9
H2-D1	1.41834e-127	0.491106	0.806	0.661	2.69726e-123	2	H2-D1
Cd164	1.31229e-126	0.976997	0.315	0.161	2.49559e-122	2	Cd164
Lrrfip1	1.64782e-124	1.15348	0.25	0.116	3.13366e-120	2	Lrrfip1
Dcn	5.11745e-121	0.735295	0.55	0.373	9.73186e-117	2	Dcn
Ddit4	1.14303e-119	1.0512	0.294	0.15	2.17369e-115	2	Ddit4
Lmo4	2.2797e-119	1.06266	0.265	0.128	4.33531e-115	2	Lmo4
Tagln2	7.0511e-114	0.545537	0.667	0.492	1.34091e-109	2	Tagln2
Hif1a	2.05198e-110	1.03958	0.261	0.13	3.90224e-106	2	Hif1a
Cst3	2.90131e-109	0.436732	0.795	0.65	5.51742e-105	2	Cst3
Apoe1	2.24667e-106	0.473458	0.843	0.7	4.2725e-102	2	Apoe
Ghitm	2.16342e-105	0.987075	0.272	0.14	4.11417e-101	2	Ghitm
Hsp90b1	3.99629e-104	0.339517	0.972	0.928	7.59974e-100	2	Hsp90b1
App	4.94806e-104	0.438125	0.77	0.628	9.40972e-100	2	App
Vat1	1.86578e-103	0.995856	0.254	0.127	3.54815e-99	2	Vat1
Sars1	8.77566e-102	0.74461	0.411	0.253	1.66887e-97	2	Sars
Iqgap1	1.27679e-101	0.912718	0.292	0.156	2.42806e-97	2	Iqgap1
Rnh1	3.60539e-101	0.884586	0.31	0.171	6.85636e-97	2	Rnh1
Itm2b1	4.5554e-101	0.377546	0.822	0.654	8.66301e-97	2	Itm2b
Hspa5	7.27068e-98	0.581565	0.819	0.748	1.38267e-93	2	Hspa5
Psap1	7.69779e-97	0.306832	0.966	0.906	1.46389e-92	2	Psap
Thbs2	4.68079e-94	0.545879	0.59	0.433	8.90146e-90	2	Thbs2
Cyb5r3	2.85908e-93	0.677928	0.44	0.286	5.43711e-89	2	Cyb5r3
Mapk6	1.35607e-92	0.920582	0.268	0.143	2.57884e-88	2	Mapk6
Akr1b8	1.51818e-92	0.967	0.252	0.131	2.88713e-88	2	Akr1b8
H1f0	2.82723e-90	0.933332	0.284	0.158	5.37655e-86	2	H1f0
Vcl	1.86438e-88	0.936691	0.259	0.139	3.54549e-84	2	Vcl
Prkar1a	4.60566e-84	0.446101	0.648	0.494	8.75858e-80	2	Prkar1a
Cd681	6.99013e-81	0.839346	0.335	0.207	1.32931e-76	2	Cd68
Hspa9	1.28951e-80	0.505175	0.575	0.425	2.45227e-76	2	Hspa9
Pdlim5	1.49867e-78	0.86798	0.257	0.143	2.85001e-74	2	Pdlim5
Htra1	3.19325e-78	0.490332	0.638	0.502	6.0726e-74	2	Htra1
Tnc	1.75464e-77	0.620734	0.51	0.366	3.33681e-73	2	Tnc
Arhgef21	7.07271e-76	0.669231	0.373	0.239	1.34502e-71	2	Arhgef2
Msn	3.62041e-75	0.478907	0.588	0.445	6.88494e-71	2	Msn
Plekho2	9.42733e-75	0.807999	0.267	0.152	1.7928e-70	2	Plekho2
Anxa11	3.03884e-74	0.353533	0.81	0.7	5.77897e-70	2	Anxa1
Myl12a	4.20521e-73	0.396565	0.688	0.544	7.99706e-69	2	Myl12a
Actr3	1.04023e-72	0.795083	0.267	0.154	1.97821e-68	2	Actr3
Ddx51	4.9035e-71	0.537487	0.466	0.325	9.32499e-67	2	Ddx5
Paip21	1.74459e-68	0.702128	0.323	0.203	3.31769e-64	2	Paip2
Gnas	1.16972e-67	0.338752	0.776	0.672	2.22446e-63	2	Gnas
Pdgfa	2.1668e-62	0.736602	0.36	0.245	4.1206e-58	2	Pdgfa
Gng111	5.33451e-62	0.469943	0.57	0.449	1.01446e-57	2	Gng11
Arpc3	1.00118e-60	0.562361	0.399	0.275	1.90394e-56	2	Arpc3
Eid1	2.09609e-60	0.662613	0.307	0.195	3.98614e-56	2	Eid1
Cd44	4.06198e-60	0.414454	0.625	0.509	7.72467e-56	2	Cd44
Rbms1	4.19093e-60	0.598067	0.377	0.258	7.96989e-56	2	Rbms1
Sh3glb1	5.92066e-60	0.506337	0.471	0.345	1.12593e-55	2	Sh3glb1
Ube2b1	2.9782e-58	0.629816	0.327	0.214	5.66365e-54	2	Ube2b
Emp1	2.26389e-57	0.451254	0.503	0.375	4.30524e-53	2	Emp1
Atp5e	1.88176e-56	0.417846	0.572	0.451	3.57853e-52	2	Atp5e
Pdcd6ip	1.30229e-55	0.613683	0.316	0.206	2.47657e-51	2	Pdcd6ip
Esd	1.51083e-55	0.66717	0.29	0.185	2.87315e-51	2	Esd
Gnai2	3.40663e-55	0.28212	0.795	0.688	6.4784e-51	2	Gnai2
Pcolce	7.83045e-55	0.521141	0.409	0.29	1.48912e-50	2	Pcolce
P4hb	1.2582e-54	0.30436	0.779	0.689	2.39272e-50	2	P4hb
Mcl1	1.85833e-53	0.50869	0.419	0.302	3.53398e-49	2	Mcl1
Aqp1	2.96044e-53	0.665031	0.288	0.186	5.62986e-49	2	Aqp1
Pfn1	3.62961e-52	0.265158	0.827	0.737	6.90243e-48	2	Pfn1
Naca1	3.97143e-49	0.269885	0.809	0.712	7.55247e-45	2	Naca
Cap11	1.75135e-48	0.41022	0.506	0.388	3.33055e-44	2	Cap1
Dynlrb1	3.31438e-48	0.565335	0.319	0.216	6.30295e-44	2	Dynlrb1
Csrp1	1.30748e-47	0.555962	0.333	0.23	2.48643e-43	2	Csrp1
Ly6e	1.10862e-46	0.275411	0.774	0.673	2.10827e-42	2	Ly6e
Rnf19b	2.23461e-45	0.53322	0.361	0.258	4.24956e-41	2	Rnf19b
Ssr31	1.25153e-44	0.489449	0.38	0.275	2.38004e-40	2	Ssr3
Ywhag	2.80261e-43	0.407722	0.492	0.383	5.32972e-39	2	Ywhag
Snx9	8.13317e-43	0.523747	0.33	0.231	1.54669e-38	2	Snx9
Itgb1	8.57885e-42	0.351172	0.561	0.453	1.63144e-37	2	Itgb1
Eif4b1	3.9423e-41	0.273366	0.738	0.65	7.49707e-37	2	Eif4b
Zmiz1	2.28809e-39	0.569748	0.269	0.182	4.35126e-35	2	Zmiz1
Ifitm3	5.91304e-39	0.441374	0.363	0.263	1.12448e-34	2	Ifitm3
Ctsa1	7.47026e-39	0.385086	0.484	0.381	1.42062e-34	2	Ctsa
Trp53i11	1.38563e-38	0.599127	0.326	0.238	2.63504e-34	2	Trp53i11
Nfe2l1	1.62454e-36	0.514769	0.297	0.209	3.08939e-32	2	Nfe2l1
H2-Q6	4.35278e-36	0.567338	0.262	0.18	8.27768e-32	2	H2-Q6
Sem11	2.66031e-35	0.296944	0.617	0.523	5.05911e-31	2	Sem1
Ndufb61	3.51817e-35	0.457405	0.352	0.26	6.6905e-31	2	Ndufb6
Jun	6.38653e-35	0.518181	0.337	0.25	1.21453e-30	2	Jun
Mmp2	1.4784e-33	0.475904	0.352	0.264	2.81148e-29	2	Mmp2
Cnn2	3.10597e-32	0.362073	0.463	0.368	5.90662e-28	2	Cnn2
Mmp14	3.36837e-32	0.322726	0.518	0.421	6.40563e-28	2	Mmp14
Serp1	3.68961e-32	0.491284	0.284	0.203	7.01653e-28	2	Serp1
Arl8b	1.03512e-31	0.514832	0.257	0.18	1.96849e-27	2	Arl8b
Hsph1	1.91936e-31	0.712202	0.311	0.241	3.65004e-27	2	Hsph1
Eif2s2	2.65089e-31	0.472854	0.295	0.213	5.04119e-27	2	Eif2s2
Sox91	5.5557e-31	0.498166	0.319	0.238	1.05653e-26	2	Sox9
Rabggtb	7.44328e-31	0.515269	0.261	0.184	1.41549e-26	2	Rabggtb
Cox8a1	6.37608e-30	0.354893	0.453	0.365	1.21254e-25	2	Cox8a
Mtpn	1.08353e-29	0.395452	0.361	0.275	2.06055e-25	2	Mtpn
Lamp2	9.32019e-29	0.430273	0.319	0.239	1.77242e-24	2	Lamp2
Eif3c1	2.82652e-28	0.268369	0.589	0.5	5.3752e-24	2	Eif3c
Rab31	2.62623e-27	0.310239	0.501	0.415	4.99429e-23	2	Rab31
Bst2	2.48169e-26	0.295593	0.521	0.432	4.71942e-22	2	Bst2
Rab5c	5.67948e-26	0.418904	0.287	0.212	1.08007e-21	2	Rab5c
Csnk1a11	5.94115e-26	0.407278	0.304	0.228	1.12983e-21	2	Csnk1a1
Anp32a	2.4808e-25	0.294963	0.554	0.48	4.71774e-21	2	Anp32a
Igfbp3	8.59536e-25	0.438062	0.381	0.309	1.63458e-20	2	Igfbp3
Ddx171	4.09803e-24	0.380018	0.326	0.251	7.79323e-20	2	Ddx17
Capzb	1.14995e-23	0.295682	0.447	0.366	2.18686e-19	2	Capzb
Calu	1.40651e-23	0.296799	0.448	0.366	2.67477e-19	2	Calu
Atp6v0c	4.24372e-23	0.37512	0.324	0.251	8.07028e-19	2	Atp6v0c
Sec61b	5.01969e-23	0.344809	0.367	0.291	9.54594e-19	2	Sec61b
S100a101	2.16803e-22	0.378767	0.317	0.246	4.12295e-18	2	S100a10
Atp6v0b	4.80715e-22	0.406668	0.265	0.199	9.14175e-18	2	Atp6v0b
Cald11	1.17704e-21	0.330317	0.347	0.274	2.23837e-17	2	Cald1
Sptbn1	1.89222e-20	0.350486	0.318	0.25	3.59843e-16	2	Sptbn1
Fndc3b	4.43842e-20	0.360775	0.295	0.229	8.44054e-16	2	Fndc3b
Nars	8.89819e-20	0.394848	0.257	0.196	1.69217e-15	2	Nars
Nisch	2.46471e-18	0.266139	0.415	0.343	4.68714e-14	2	Nisch
Ctsd1	1.42491e-16	0.393679	0.313	0.255	2.70974e-12	2	Ctsd
Tgfbi1	9.79131e-16	0.281829	0.326	0.265	1.86201e-11	2	Tgfbi
Gsto11	1.3032e-13	0.311296	0.268	0.216	2.47829e-09	2	Gsto1
Sh3bgrl	1.30384e-13	0.27448	0.309	0.254	2.47952e-09	2	Sh3bgrl
Dap1	1.34668e-13	0.254096	0.346	0.288	2.56099e-09	2	Dap
Aars1	1.5686e-13	0.315607	0.261	0.209	2.983e-09	2	Aars
Amfr1	1.62688e-12	0.299283	0.256	0.207	3.09384e-08	2	Amfr
Hsp90aa1	8.50435e-12	0.302957	0.322	0.273	1.61727e-07	2	Hsp90aa1
Uck2	8.86201e-11	0.259589	0.287	0.24	1.68529e-06	2	Uck2
Fbn1	1.06741e-10	0.259809	0.366	0.319	2.02989e-06	2	Fbn1
Arl4c1	4.67477e-09	0.254494	0.255	0.214	8.89001e-05	2	Arl4c
Mmp9	0	2.3844	0.839	0.31	0	3	Mmp9
Casp3	0	1.60678	0.563	0.214	0	3	Casp3
Dcn1	0	1.26152	0.697	0.357	0	3	Dcn
Jdp2	0	1.3649	0.562	0.244	0	3	Jdp2
Myo10	0	1.19015	0.588	0.282	0	3	Myo10
Cdkn2a	0	1.93583	0.399	0.115	0	3	Cdkn2a
Fgfr11	0	0.790525	0.83	0.549	0	3	Fgfr1
Ddit41	0	1.65523	0.38	0.141	0	3	Ddit4
Calm1	0	0.816276	0.85	0.611	0	3	Calm1
Prdm1	0	1.79869	0.299	0.092	0	3	Prdm1
Col6a1	0	1.05383	0.985	0.783	0	3	Col6a1
Col6a2	0	1.09996	0.985	0.82	0	3	Col6a2
Ecm11	0	0.717508	0.991	0.875	0	3	Ecm1
Gpc1	1.50933e-304	1.15812	0.565	0.28	2.8703e-300	3	Gpc1
Ctsl1	1.61961e-277	0.498048	0.98	0.865	3.08e-273	3	Ctsl
Tpm1	6.92424e-272	0.60596	0.913	0.75	1.31678e-267	3	Tpm1
Tuba1a	9.47121e-249	0.824468	0.726	0.48	1.80114e-244	3	Tuba1a
Cfl11	7.89573e-248	0.420465	0.994	0.913	1.50153e-243	3	Cfl1
Ywhaz1	2.2339e-240	0.470217	0.975	0.875	4.24822e-236	3	Ywhaz
Col6a3	1.90402e-219	0.591151	0.881	0.709	3.62087e-215	3	Col6a3
Mmp141	1.0817e-207	0.868111	0.649	0.407	2.05707e-203	3	Mmp14
Fabp51	1.44742e-184	1.26536	0.383	0.187	2.75256e-180	3	Fabp5
Plekha1	1.05695e-181	1.2465	0.314	0.136	2.01e-177	3	Plekha1
Olfml2b	9.0962e-173	1.16637	0.338	0.156	1.72982e-168	3	Olfml2b
Pxdn1	7.66662e-171	0.805454	0.56	0.337	1.45796e-166	3	Pxdn
Lgals1	5.74177e-166	0.322593	0.999	0.955	1.09191e-161	3	Lgals1
Tsc22d11	2.49302e-160	0.8824	0.484	0.276	4.74098e-156	3	Tsc22d1
Col1a2	3.80316e-154	0.353909	0.895	0.701	7.23248e-150	3	Col1a2
Arf4	1.03587e-151	0.522137	0.803	0.631	1.96991e-147	3	Arf4
Tnnt21	2.28178e-148	1.05256	0.33	0.159	4.33927e-144	3	Tnnt2
Tpt12	4.27285e-144	0.295571	0.998	0.953	8.12568e-140	3	Tpt1
Serpinh1	5.82726e-143	0.568341	0.723	0.517	1.10817e-138	3	Serpinh1
Calr	6.15813e-141	0.435411	0.878	0.743	1.17109e-136	3	Calr
Fscn1	7.89279e-140	0.516912	0.793	0.617	1.50097e-135	3	Fscn1
Ppic	2.1009e-138	0.597205	0.696	0.507	3.99529e-134	3	Ppic
Mtch11	9.73234e-136	0.378361	0.937	0.812	1.8508e-131	3	Mtch1
Rnf19b1	4.6106e-135	0.834493	0.438	0.249	8.76799e-131	3	Rnf19b
Htra11	9.83169e-135	0.632013	0.68	0.498	1.86969e-130	3	Htra1
Ddb1	1.21822e-134	0.517325	0.76	0.575	2.31669e-130	3	Ddb1
St3gal1	1.20609e-130	1.07765	0.288	0.137	2.29363e-126	3	St3gal1
Slc25a41	7.40952e-128	0.389645	0.911	0.777	1.40907e-123	3	Slc25a4
Wwtr11	5.56169e-120	0.650785	0.56	0.371	1.05767e-115	3	Wwtr1
Timp2	1.33762e-117	0.524099	0.772	0.622	2.54375e-113	3	Timp2
Hnrnpa11	1.41223e-117	0.605648	0.598	0.409	2.68565e-113	3	Hnrnpa1
2009-09-01	2.97761e-113	0.596957	0.584	0.395	5.66253e-109	3	2009-09-01
Vars	5.84554e-112	0.734639	0.443	0.268	1.11165e-107	3	Vars
Npm1	9.36028e-108	0.400031	0.856	0.704	1.78004e-103	3	Npm1
Hnrnpab	1.4963e-105	0.306335	0.956	0.841	2.84551e-101	3	Hnrnpab
Mif2	1.55756e-105	0.534194	0.662	0.484	2.96202e-101	3	Mif
2001-06-01	1.50645e-101	0.738086	0.405	0.243	2.86481e-97	3	Jun
Apobec3	2.04462e-101	0.606877	0.547	0.374	3.88826e-97	3	Apobec3
Myh91	4.01279e-101	0.43981	0.766	0.611	7.63113e-97	3	Myh9
Ywhaq	5.44077e-101	0.46655	0.716	0.548	1.03467e-96	3	Ywhaq
Gnas1	1.5094e-100	0.399916	0.828	0.666	2.87043e-96	3	Gnas
Banf1	8.69877e-99	0.579641	0.551	0.374	1.65425e-94	3	Banf1
Synpo	1.21392e-98	0.869692	0.325	0.181	2.3085e-94	3	Synpo
Actn1	2.11461e-97	0.532142	0.616	0.445	4.02136e-93	3	Actn1
Fkbp1a	7.62572e-97	0.488349	0.673	0.505	1.45018e-92	3	Fkbp1a
Eif4g2	7.66791e-97	0.306266	0.933	0.818	1.45821e-92	3	Eif4g2
Rab311	1.06951e-96	0.550323	0.58	0.406	2.0339e-92	3	Rab31
Ccnd11	1.52164e-93	0.463317	0.717	0.557	2.89371e-89	3	Ccnd1
Hist2h2bb1	8.05422e-91	0.333076	0.895	0.766	1.53167e-86	3	Hist2h2bb
Laptm4a1	2.20674e-89	0.391162	0.79	0.644	4.19656e-85	3	Laptm4a
Anp32a1	4.95786e-88	0.481078	0.638	0.471	9.42836e-84	3	Anp32a
Gtf3a1	7.72868e-85	0.438762	0.697	0.543	1.46976e-80	3	Gtf3a
Wnt7b	2.12499e-84	0.876885	0.291	0.164	4.04109e-80	3	Wnt7b
Kdelr21	1.0775e-83	0.423708	0.718	0.569	2.04908e-79	3	Kdelr2
S100a41	3.87357e-83	0.279392	0.894	0.735	7.36636e-79	3	S100a4
Rab1a	4.39826e-81	0.541678	0.535	0.378	8.36416e-77	3	Rab1a
Cd82	3.4485e-80	0.817072	0.287	0.162	6.55801e-76	3	Cd82
Ppp1r14b	3.68581e-79	0.447393	0.642	0.484	7.0093e-75	3	Ppp1r14b
Nedd4	3.03109e-77	0.354887	0.788	0.649	5.76422e-73	3	Nedd4
Zfp36l21	3.21401e-74	0.616388	0.423	0.281	6.11208e-70	3	Zfp36l2
Pdia3	4.80003e-74	0.390004	0.717	0.577	9.12822e-70	3	Pdia3
Sox92	1.62656e-73	0.673834	0.367	0.233	3.09322e-69	3	Sox9
Mlec1	2.98597e-73	0.451464	0.621	0.476	5.67842e-69	3	Mlec
Oaz11	5.40305e-71	0.444814	0.614	0.467	1.0275e-66	3	Oaz1
Apbb2	3.3459e-70	0.795636	0.267	0.154	6.36289e-66	3	Apbb2
Eef1g1	3.12825e-69	0.297697	0.892	0.772	5.94899e-65	3	Eef1g
Lrrc59	7.32602e-68	0.500574	0.494	0.348	1.39319e-63	3	Lrrc59
Itgb11	3.37451e-65	0.421987	0.596	0.45	6.41731e-61	3	Itgb1
Erh	1.48259e-64	0.457766	0.539	0.395	2.81943e-60	3	Erh
Sem12	2.48423e-64	0.38985	0.657	0.519	4.72427e-60	3	Sem1
Wls1	1.05026e-63	0.345146	0.739	0.599	1.99728e-59	3	Wls
Hist1h2bj	1.0868e-62	0.314794	0.804	0.674	2.06676e-58	3	Hist1h2bj
Rap1b	2.39045e-62	0.266374	0.876	0.768	4.54592e-58	3	Rap1b
Egln31	3.57093e-62	0.757044	0.317	0.202	6.79083e-58	3	Egln3
Eif4b2	1.11745e-61	0.315178	0.779	0.646	2.12506e-57	3	Eif4b
Eif3e	1.8714e-61	0.374906	0.659	0.523	3.55884e-57	3	Eif3e
Agpat3	3.01668e-61	0.702713	0.287	0.176	5.73683e-57	3	Agpat3
Csrp11	4.51788e-61	0.634471	0.35	0.228	8.59165e-57	3	Csrp1
Scd21	3.47391e-59	0.582755	0.442	0.316	6.60633e-55	3	Scd2
Polr1d	7.49769e-59	0.386014	0.62	0.481	1.42584e-54	3	Polr1d
App1	2.89093e-57	0.335023	0.746	0.632	5.49769e-53	3	App
Uck21	1.71975e-56	0.595198	0.351	0.233	3.27044e-52	3	Uck2
Atp5d1	2.02027e-56	0.406389	0.583	0.451	3.84195e-52	3	Atp5d
Ppp1ca	4.47823e-56	0.288842	0.819	0.706	8.51625e-52	3	Ppp1ca
Nisch1	4.63923e-56	0.489217	0.466	0.338	8.82242e-52	3	Nisch
Cox6c	2.20548e-54	0.602996	0.336	0.223	4.19417e-50	3	Cox6c
Hist1h3d	1.1821e-53	0.344771	0.693	0.565	2.248e-49	3	Hist1h3d
Cox6a1	2.73718e-53	0.484352	0.459	0.335	5.20529e-49	3	Cox6a1
H2afz1	2.25903e-52	0.294308	0.748	0.609	4.296e-48	3	H2afz
Flna	2.53285e-52	0.348302	0.651	0.518	4.81673e-48	3	Flna
Itgav1	1.00326e-51	0.502606	0.429	0.309	1.9079e-47	3	Itgav
2002-09-01	4.95947e-51	0.416839	0.511	0.383	9.43143e-47	3	2002-09-01
H3f3b1	1.62646e-50	0.351824	0.669	0.56	3.09304e-46	3	H3f3b
Cltc	1.74709e-50	0.31612	0.7	0.577	3.32245e-46	3	Cltc
Hdac2	1.19681e-49	0.609245	0.296	0.193	2.27598e-45	3	Hdac2
E2f4	1.47263e-48	0.529399	0.343	0.232	2.8005e-44	3	E2f4
Cct5	1.4441e-47	0.35005	0.592	0.467	2.74625e-43	3	Cct5
Hnrnpa0	1.87469e-47	0.277109	0.776	0.663	3.5651e-43	3	Hnrnpa0
Ndufs2	2.6311e-47	0.632933	0.267	0.17	5.00356e-43	3	Ndufs2
Pfn11	2.72107e-47	0.253276	0.843	0.736	5.17466e-43	3	Pfn1
Atp5a1	2.75307e-47	0.324609	0.635	0.508	5.23552e-43	3	Atp5a1
Cyc1	2.92779e-46	0.460051	0.435	0.32	5.56778e-42	3	Cyc1
Maged1	3.89198e-45	0.598877	0.283	0.186	7.40138e-41	3	Maged1
Pgam12	3.92876e-45	0.327716	0.691	0.587	7.47133e-41	3	Pgam1
Trim28	9.41411e-45	0.477048	0.378	0.267	1.79028e-40	3	Trim28
Tnc1	1.22145e-44	0.469734	0.485	0.37	2.32282e-40	3	Tnc
Tcp1	1.86119e-44	0.259867	0.768	0.646	3.53942e-40	3	Tcp1
Pmepa11	9.34369e-44	0.370607	0.573	0.461	1.77689e-39	3	Pmepa1
Eif4g1	1.29274e-43	0.356359	0.557	0.438	2.45841e-39	3	Eif4g1
Slc25a51	5.67997e-43	0.387202	0.507	0.391	1.08016e-38	3	Slc25a5
Limd2	6.38259e-43	0.558256	0.31	0.211	1.21378e-38	3	Limd2
Col5a1	6.8264e-43	0.403858	0.473	0.359	1.29818e-38	3	Col5a1
Sumo2	2.4667e-42	0.416801	0.454	0.342	4.69093e-38	3	Sumo2
Krtcap2	2.72818e-42	0.354384	0.559	0.445	5.18818e-38	3	Krtcap2
Ak2	7.7665e-42	0.537637	0.321	0.222	1.47696e-37	3	Ak2
Ctnna1	1.94321e-41	0.451402	0.384	0.277	3.69539e-37	3	Ctnna1
Nedd8	8.63549e-41	0.475956	0.367	0.264	1.64221e-36	3	Nedd8
Prkar1a1	7.44681e-40	0.319681	0.609	0.5	1.41616e-35	3	Prkar1a
Nme1	1.45765e-39	0.545666	0.287	0.195	2.77202e-35	3	Nme1
Glrx5	1.94403e-39	0.484564	0.348	0.248	3.69696e-35	3	Glrx5
Sec61b1	3.23049e-39	0.429911	0.394	0.289	6.14342e-35	3	Sec61b
Atox11	7.12079e-38	0.464253	0.366	0.267	1.35416e-33	3	Atox1
Atp6v0e	2.5416e-37	0.329388	0.554	0.446	4.83336e-33	3	Atp6v0e
Ktn1	3.19009e-37	0.587688	0.251	0.168	6.06659e-33	3	Ktn1
Lsm4	8.12092e-37	0.345855	0.502	0.392	1.54436e-32	3	Lsm4
Atp5b1	7.92791e-36	0.293538	0.59	0.476	1.50765e-31	3	Atp5b
Cfdp1	1.1978e-35	0.50477	0.307	0.217	2.27786e-31	3	Cfdp1
Rcn1	2.81914e-35	0.479011	0.319	0.227	5.36117e-31	3	Rcn1
Ube2e3	2.91161e-35	0.556285	0.254	0.172	5.537e-31	3	Ube2e3
Hist1h1a	3.77908e-35	0.44775	0.35	0.255	7.18668e-31	3	Hist1h1a
Lamb1	6.69072e-35	0.407704	0.389	0.29	1.27237e-30	3	Lamb1
Hspe11	2.07718e-34	0.379974	0.436	0.335	3.95017e-30	3	Hspe1
Cct2	3.94349e-34	0.300866	0.548	0.438	7.49933e-30	3	Cct2
Pdap1	1.57967e-33	0.25685	0.623	0.51	3.00406e-29	3	Pdap1
Psat11	1.65584e-33	0.446051	0.348	0.256	3.14892e-29	3	Psat1
Axl1	8.48267e-33	0.255057	0.656	0.549	1.61315e-28	3	Axl
Cox8a2	2.75699e-32	0.349211	0.463	0.364	5.24297e-28	3	Cox8a
Hnrnpm	4.29318e-32	0.272452	0.611	0.509	8.16434e-28	3	Hnrnpm
Ssr2	4.83663e-32	0.429667	0.349	0.259	9.19782e-28	3	Ssr2
Clic1	1.9353e-31	0.27283	0.624	0.525	3.68036e-27	3	Clic1
Selenof1	1.59192e-30	0.317122	0.492	0.394	3.02735e-26	3	Selenof
Tagln21	3.0288e-30	0.303316	0.597	0.501	5.75987e-26	3	Tagln2
Pdgfa1	5.80312e-30	0.476031	0.333	0.249	1.10358e-25	3	Pdgfa
Syncrip	1.10017e-29	0.314318	0.485	0.387	2.09219e-25	3	Syncrip
Ndufb101	1.40509e-28	0.343445	0.437	0.346	2.67205e-24	3	Ndufb10
Sqstm11	2.61643e-28	0.326942	0.445	0.349	4.97566e-24	3	Sqstm1
Mtdh	3.12687e-28	0.469125	0.264	0.187	5.94637e-24	3	Mtdh
Zmiz11	5.91293e-28	0.478085	0.259	0.184	1.12446e-23	3	Zmiz1
Sf3b3	2.41663e-27	0.41335	0.323	0.242	4.59571e-23	3	Sf3b3
Ndfip1	4.73891e-27	0.483289	0.251	0.178	9.01199e-23	3	Ndfip1
Ppib	6.32168e-27	0.255495	0.582	0.487	1.20219e-22	3	Ppib
Sh3pxd2b	7.92979e-27	0.37848	0.394	0.31	1.50801e-22	3	Sh3pxd2b
Fkbp10	1.31412e-26	0.380796	0.342	0.259	2.49906e-22	3	Fkbp10
Atp5k	2.18484e-26	0.41699	0.301	0.223	4.15491e-22	3	Atp5k
Prpf19	2.30846e-26	0.453708	0.277	0.202	4.38999e-22	3	Prpf19
Eif4a1	4.52599e-26	0.368692	0.359	0.276	8.60707e-22	3	Eif4a1
Timm13	6.61162e-26	0.415829	0.303	0.225	1.25733e-21	3	Timm13
Jpt11	7.57545e-26	0.409592	0.321	0.242	1.44062e-21	3	Jpt1
Amfr2	1.32573e-25	0.439695	0.279	0.205	2.52114e-21	3	Amfr
Ndufb1-ps	4.52189e-25	0.404821	0.318	0.241	8.59928e-21	3	Ndufb1-ps
Tubb6	7.42298e-25	0.300247	0.445	0.357	1.41163e-20	3	Tubb6
Shisal2b1	6.82169e-24	0.435303	0.274	0.203	1.29728e-19	3	Shisal2b
Ubxn11	8.79456e-24	0.331395	0.389	0.307	1.67246e-19	3	Ubxn1
Zfhx31	9.19739e-24	0.431637	0.26	0.19	1.74907e-19	3	Zfhx3
Snrpd3	9.36712e-24	0.298832	0.438	0.353	1.78135e-19	3	Snrpd3
Eif3g	1.14962e-23	0.317228	0.415	0.332	2.18623e-19	3	Eif3g
Galnt11	1.41156e-23	0.267037	0.609	0.534	2.68436e-19	3	Galnt1
Ssr32	2.45169e-23	0.354659	0.356	0.278	4.66238e-19	3	Ssr3
Uqcr10	7.49727e-23	0.350418	0.361	0.284	1.42576e-18	3	Uqcr10
Cox5b1	2.70459e-22	0.3458	0.357	0.281	5.14331e-18	3	Cox5b
Tgfbr2	4.51158e-22	0.422185	0.264	0.197	8.57967e-18	3	Tgfbr2
Calu1	8.19432e-22	0.278246	0.449	0.367	1.55831e-17	3	Calu
Ywhae	8.93051e-22	0.276985	0.476	0.396	1.69831e-17	3	Ywhae
Mcrip1	1.10794e-21	0.367276	0.315	0.243	2.10696e-17	3	Mcrip1
Rnf187	1.24705e-21	0.308714	0.408	0.33	2.37152e-17	3	Rnf187
Marcksl1	2.10764e-21	0.390185	0.274	0.205	4.0081e-17	3	Marcksl1
Ywhag1	2.76235e-21	0.271521	0.468	0.387	5.25316e-17	3	Ywhag
Ppfibp1	3.04604e-21	0.330678	0.344	0.269	5.79266e-17	3	Ppfibp1
Cdk41	4.15261e-21	0.369307	0.305	0.234	7.89702e-17	3	Cdk4
Srsf9	4.44162e-21	0.31042	0.386	0.31	8.44662e-17	3	Srsf9
Nucks1	5.07478e-21	0.31288	0.373	0.297	9.65071e-17	3	Nucks1
Eef1d	9.06634e-21	0.343843	0.338	0.266	1.72415e-16	3	Eef1d
Pafah1b1	1.4799e-20	0.312763	0.371	0.296	2.81432e-16	3	Pafah1b1
Copa	1.58529e-20	0.38923	0.273	0.207	3.01474e-16	3	Copa
Csnk2b	1.92945e-20	0.360743	0.31	0.24	3.66924e-16	3	Csnk2b
Eif4h	2.962e-20	0.273771	0.449	0.371	5.63283e-16	3	Eif4h
Ndufb7	3.465e-20	0.348112	0.315	0.245	6.5894e-16	3	Ndufb7
Haus71	7.03389e-20	0.321409	0.325	0.254	1.33763e-15	3	Haus7
Dynll2	1.66196e-19	0.292613	0.382	0.308	3.16055e-15	3	Dynll2
Sri1	3.17929e-19	0.386077	0.259	0.196	6.04605e-15	3	Sri
Arf1	6.91909e-19	0.387902	0.255	0.193	1.3158e-14	3	Arf1
Ndufs81	7.48018e-19	0.364551	0.282	0.218	1.42251e-14	3	Ndufs8
Hnrnpk	1.14388e-18	0.272316	0.403	0.329	2.17532e-14	3	Hnrnpk
Papola	3.48185e-18	0.308147	0.342	0.273	6.62144e-14	3	Papola
Polr2e	6.29437e-18	0.346215	0.286	0.222	1.197e-13	3	Polr2e
Mdh11	1.10814e-17	0.368455	0.27	0.209	2.10734e-13	3	Mdh1
C1qbp	1.13537e-17	0.330037	0.334	0.268	2.15913e-13	3	C1qbp
Puf60	1.16201e-17	0.288317	0.355	0.286	2.20979e-13	3	Puf60
Kars	2.95757e-17	0.352471	0.269	0.208	5.62441e-13	3	Kars
Sh3glb11	3.07154e-17	0.265639	0.421	0.351	5.84115e-13	3	Sh3glb1
Bud31	7.70183e-17	0.361919	0.259	0.201	1.46466e-12	3	Bud31
Cnn21	1.74396e-16	0.258307	0.439	0.372	3.31649e-12	3	Cnn2
Ube2b2	4.53329e-16	0.329882	0.28	0.221	8.62095e-12	3	Ube2b
Bex3	4.5645e-16	0.350614	0.255	0.198	8.6803e-12	3	Bex3
Snrpe	5.93959e-16	0.321153	0.286	0.227	1.12953e-11	3	Snrpe
Hdlbp	9.48431e-16	0.276067	0.341	0.276	1.80363e-11	3	Hdlbp
Akt1	2.40559e-15	0.259639	0.403	0.338	4.5747e-11	3	Akt1
Ccdc124	2.82315e-15	0.314194	0.269	0.211	5.36878e-11	3	Ccdc124
Hnrnpa2b1	3.73327e-15	0.321206	0.268	0.211	7.09956e-11	3	Hnrnpa2b1
Btg12	3.66792e-14	0.270182	0.389	0.329	6.97528e-10	3	Btg1
Arf6	5.70366e-14	0.271127	0.336	0.277	1.08467e-09	3	Arf6
Psmb3	5.7193e-14	0.257048	0.346	0.285	1.08764e-09	3	Psmb3
Psma7	3.81744e-13	0.302484	0.283	0.23	7.25963e-09	3	Psma7
Aars2	5.41248e-13	0.307627	0.261	0.21	1.02929e-08	3	Aars
Sdc2	1.34637e-12	0.294346	0.25	0.2	2.56039e-08	3	Sdc2
Prrc2a	2.38035e-12	0.306433	0.258	0.208	4.52671e-08	3	Prrc2a
Cdk11	3.31747e-12	0.271254	0.293	0.241	6.30883e-08	3	Cdk1
Pdia4	2.26172e-11	0.273905	0.285	0.235	4.30112e-07	3	Pdia4
Sec11c1	2.51942e-11	0.275492	0.272	0.223	4.79118e-07	3	Sec11c
Sema7a	5.37719e-10	0.27894	0.254	0.21	1.02258e-05	3	Sema7a
Ubap2l1	1.35344e-09	0.251317	0.259	0.215	2.57384e-05	3	Ubap2l
Rab1b	3.49786e-09	0.251291	0.261	0.218	6.65188e-05	3	Rab1b
Tomm20	3.04802e-254	0.863093	0.707	0.452	5.79641e-250	4	Tomm20
Anp32b	3.87515e-244	0.546423	0.906	0.812	7.36938e-240	4	Anp32b
Eif4g21	2.72149e-216	0.511839	0.909	0.821	5.17546e-212	4	Eif4g2
Stip1	1.90546e-215	0.955558	0.568	0.325	3.62361e-211	4	Stip1
Hist1h2bj1	9.00656e-214	0.634891	0.843	0.67	1.71278e-209	4	Hist1h2bj
Hist1h2bk	4.67138e-205	0.820741	0.661	0.425	8.88356e-201	4	Hist1h2bk
Snrpd31	1.96661e-173	0.839064	0.561	0.339	3.7399e-169	4	Snrpd3
Hnrnpab1	1.82567e-171	0.421537	0.914	0.847	3.47187e-167	4	Hnrnpab
Pabpc1	3.21243e-171	0.302694	0.972	0.968	6.10908e-167	4	Pabpc1
E2f41	1.40565e-168	1.01913	0.425	0.223	2.67312e-164	4	E2f4
Wnt7b1	2.40706e-166	1.18916	0.339	0.159	4.57751e-162	4	Wnt7b
Hist1h3d1	3.78124e-165	0.63524	0.756	0.558	7.19078e-161	4	Hist1h3d
Cct3	4.88772e-164	0.604402	0.763	0.591	9.29499e-160	4	Cct3
Ccnd12	3.40399e-161	0.637787	0.74	0.555	6.47336e-157	4	Ccnd1
Ppa1	8.90145e-157	0.953978	0.417	0.219	1.69279e-152	4	Ppa1
Nap1l11	1.55839e-152	0.567772	0.77	0.606	2.96359e-148	4	Nap1l1
Serbp1	2.90783e-152	0.567602	0.775	0.62	5.52983e-148	4	Serbp1
Tubb61	6.867e-150	0.780248	0.552	0.345	1.3059e-145	4	Tubb6
Pdap11	8.2491e-149	0.639446	0.692	0.502	1.56873e-144	4	Pdap1
Hnrnpd	1.60551e-146	0.782175	0.54	0.336	3.05319e-142	4	Hnrnpd
Hist2h2bb2	2.0931e-146	0.489171	0.887	0.767	3.98046e-142	4	Hist2h2bb
Casp31	4.0309e-146	1.00727	0.418	0.232	7.66556e-142	4	Casp3
Calm11	5.46553e-144	0.562776	0.772	0.62	1.03938e-139	4	Calm1
Cct21	1.50893e-137	0.675219	0.622	0.43	2.86953e-133	4	Cct2
Hsph11	1.02555e-133	0.845701	0.416	0.23	1.95028e-129	4	Hsph1
Cnbp	7.48159e-133	0.599266	0.715	0.56	1.42277e-128	4	Cnbp
Ppp1r14b1	8.36685e-132	0.642061	0.66	0.482	1.59112e-127	4	Ppp1r14b
Psmd7	1.3123e-129	0.758089	0.516	0.324	2.49559e-125	4	Psmd7
Hsp90aa11	1.20853e-127	0.823607	0.445	0.26	2.29825e-123	4	Hsp90aa1
Ywhaz2	1.04025e-123	0.341271	0.934	0.88	1.97824e-119	4	Ywhaz
Hspd1	1.04388e-119	0.762682	0.488	0.306	1.98515e-115	4	Hspd1
Hist1h3b	1.31334e-112	0.467849	0.809	0.668	2.49758e-108	4	Hist1h3b
Nop56	2.1096e-112	0.82739	0.399	0.231	4.01182e-108	4	Nop56
Eif3b	1.42714e-110	1.00683	0.283	0.142	2.71399e-106	4	Eif3b
Dkc1	2.63422e-108	1.02503	0.277	0.138	5.0095e-104	4	Dkc1
Hist1h3c	2.83063e-107	0.501579	0.76	0.612	5.38302e-103	4	Hist1h3c
Lsm41	3.84162e-103	0.632141	0.556	0.386	7.30562e-99	4	Lsm4
Mmp91	1.10283e-102	0.703412	0.51	0.349	2.09726e-98	4	Mmp9
Banf11	6.5204e-100	0.63308	0.544	0.376	1.23998e-95	4	Banf1
Ccdc1241	1.42702e-97	0.850494	0.35	0.202	2.71377e-93	4	Ccdc124
Ppp1ca1	2.42141e-96	0.411904	0.803	0.708	4.6048e-92	4	Ppp1ca
Hist1h2bb	1.7934e-95	0.499638	0.698	0.545	3.41052e-91	4	Hist1h2bb
Ngf	1.06358e-91	0.848422	0.337	0.195	2.02262e-87	4	Ngf
Eif5	1.36557e-91	0.583823	0.559	0.396	2.5969e-87	4	Eif5
Lgals11	1.20306e-89	0.252859	0.965	0.959	2.28786e-85	4	Lgals1
Ncl	1.76918e-86	0.458226	0.733	0.63	3.36445e-82	4	Ncl
Tomm5	3.20419e-82	0.731779	0.375	0.233	6.09341e-78	4	Tomm5
Brix1	4.90608e-81	0.878629	0.271	0.148	9.32988e-77	4	Brix1
Vcp	1.03244e-80	0.574064	0.544	0.395	1.96339e-76	4	Vcp
C1qbp1	1.02058e-79	0.675005	0.406	0.26	1.94084e-75	4	C1qbp
Hist1h1e	1.1331e-78	0.475481	0.67	0.532	2.15481e-74	4	Hist1h1e
Mki67	1.64519e-78	0.749913	0.346	0.21	3.12866e-74	4	Mki67
Cct8	2.3429e-77	0.774591	0.323	0.193	4.4555e-73	4	Cct8
Hnrnpdl	7.1119e-75	0.702033	0.377	0.241	1.35247e-70	4	Hnrnpdl
Flna1	1.34813e-74	0.468056	0.647	0.519	2.56374e-70	4	Flna
Hist1h1d	1.97411e-74	0.507327	0.582	0.438	3.75416e-70	4	Hist1h1d
Cd821	1.25161e-73	0.856351	0.282	0.163	2.38019e-69	4	Cd82
Anp32e1	8.11765e-71	0.660735	0.383	0.248	1.54373e-66	4	Anp32e
Tnnt22	9.80077e-70	0.817552	0.281	0.165	1.86381e-65	4	Tnnt2
Fkbp4	1.41731e-69	0.767461	0.303	0.182	2.69529e-65	4	Fkbp4
Ddx39	1.12201e-68	0.781679	0.294	0.175	2.13372e-64	4	Ddx39
Selenoh	2.2384e-68	0.67226	0.361	0.231	4.25677e-64	4	Selenoh
Pclaf	3.036e-67	0.791676	0.276	0.162	5.77356e-63	4	Pclaf
Lrrc591	4.52934e-66	0.544586	0.487	0.349	8.61345e-62	4	Lrrc59
Cct51	1.39788e-65	0.470773	0.597	0.467	2.65836e-61	4	Cct5
Ebna1bp2	5.72298e-64	0.726068	0.304	0.187	1.08834e-59	4	Ebna1bp2
Hist1h1c	5.33513e-63	0.319586	0.842	0.758	1.01458e-58	4	Hist1h1c
Erh1	4.27013e-61	0.495813	0.528	0.397	8.1205e-57	4	Erh
Tnfrsf12a	4.7224e-61	0.579932	0.421	0.292	8.98059e-57	4	Tnfrsf12a
Usp14	4.74644e-61	0.696478	0.318	0.201	9.0263e-57	4	Usp14
Fgfr12	9.5133e-61	0.393997	0.686	0.566	1.80914e-56	4	Fgfr1
Sae1	2.25219e-60	0.775684	0.253	0.149	4.28299e-56	4	Sae1
Fscn11	2.76013e-60	0.364741	0.729	0.624	5.24893e-56	4	Fscn1
Nme11	3.10566e-59	0.681847	0.307	0.193	5.90603e-55	4	Nme1
Hdgf	3.33632e-59	0.332426	0.767	0.676	6.34468e-55	4	Hdgf
Ube2s	2.18141e-58	0.67703	0.32	0.206	4.14839e-54	4	Ube2s
Kpnb1	2.43283e-57	0.450107	0.574	0.45	4.62652e-53	4	Kpnb1
Smc4	4.42601e-57	0.74091	0.261	0.157	8.41695e-53	4	Smc4
Glrx51	9.80083e-57	0.597296	0.367	0.246	1.86382e-52	4	Glrx5
Nucks11	1.15466e-56	0.561788	0.416	0.292	2.19583e-52	4	Nucks1
Snrpe1	1.16191e-56	0.648613	0.336	0.221	2.2096e-52	4	Snrpe
Jpt12	4.05316e-56	0.606307	0.356	0.238	7.70789e-52	4	Jpt1
Hnrnpa12	5.7344e-55	0.456758	0.539	0.417	1.09051e-50	4	Hnrnpa1
Polr2g	7.29056e-55	0.706841	0.275	0.17	1.38645e-50	4	Polr2g
Nudc	8.08702e-55	0.491395	0.487	0.363	1.53791e-50	4	Nudc
Sf3b2	6.04996e-53	0.533033	0.426	0.306	1.15052e-48	4	Sf3b2
Mlec2	9.93409e-52	0.404335	0.597	0.479	1.88917e-47	4	Mlec
Incenp	1.88016e-51	0.658917	0.283	0.18	3.5755e-47	4	Incenp
Ddx3x	2.4309e-51	0.469617	0.504	0.386	4.62284e-47	4	Ddx3x
Kars1	6.90329e-51	0.629154	0.311	0.204	1.3128e-46	4	Kars
Plec	4.46228e-49	0.418302	0.562	0.445	8.48593e-45	4	Plec
Ywhae1	1.40483e-48	0.446485	0.509	0.392	2.67156e-44	4	Ywhae
Plaa	2.71908e-48	0.624689	0.304	0.2	5.17087e-44	4	Plaa
Trim281	3.40394e-48	0.541737	0.379	0.268	6.47326e-44	4	Trim28
Hnrnpm1	1.43691e-47	0.372256	0.619	0.509	2.73256e-43	4	Hnrnpm
Olfml2b1	2.71473e-47	0.676528	0.261	0.165	5.16259e-43	4	Olfml2b
Srsf1	4.643e-47	0.604362	0.311	0.208	8.82958e-43	4	Srsf1
Ppfibp11	6.93804e-47	0.530812	0.376	0.266	1.31941e-42	4	Ppfibp1
Cs	1.56153e-45	0.512728	0.382	0.272	2.96956e-41	4	Cs
Tcp11	2.42125e-45	0.314406	0.727	0.651	4.60449e-41	4	Tcp1
H2afz2	9.24637e-45	0.323305	0.706	0.615	1.75838e-40	4	H2afz
Set	2.73334e-44	0.594692	0.299	0.2	5.198e-40	4	Set
Naa50	4.03206e-44	0.649907	0.259	0.167	7.66777e-40	4	Naa50
Tuba1a1	5.51733e-44	0.366491	0.602	0.495	1.04923e-39	4	Tuba1a
Hdac21	1.24594e-43	0.599959	0.291	0.194	2.3694e-39	4	Hdac2
Ifrd1	9.88863e-43	0.625235	0.266	0.173	1.88052e-38	4	Ifrd1
Cfdp11	1.22478e-42	0.56439	0.316	0.216	2.32916e-38	4	Cfdp1
Eef1d1	3.30286e-41	0.511621	0.366	0.263	6.28105e-37	4	Eef1d
Mbd3	2.95723e-40	0.44547	0.437	0.331	5.62377e-36	4	Mbd3
Ccna21	4.38813e-39	0.47738	0.393	0.292	8.34491e-35	4	Ccna2
Acot7	2.08665e-38	0.568339	0.29	0.199	3.96819e-34	4	Acot7
Gtf3a2	1.23703e-37	0.326521	0.64	0.55	2.35246e-33	4	Gtf3a
Timm131	5.23308e-37	0.52474	0.317	0.224	9.95174e-33	4	Timm13
Dnaja2	5.42203e-37	0.491696	0.346	0.249	1.03111e-32	4	Dnaja2
Ube2d3	9.78336e-37	0.34073	0.588	0.491	1.8605e-32	4	Ube2d3
Atp2a2	1.64885e-36	0.425864	0.419	0.318	3.13562e-32	4	Atp2a2
Sumo21	1.67484e-36	0.423869	0.444	0.344	3.18505e-32	4	Sumo2
Ptbp1	9.58349e-36	0.555392	0.283	0.196	1.82249e-31	4	Ptbp1
Nras	3.07419e-35	0.557355	0.27	0.185	5.84619e-31	4	Nras
Slc7a51	3.51332e-35	0.600575	0.266	0.182	6.68128e-31	4	Slc7a5
Jdp21	5.38489e-35	0.489654	0.361	0.268	1.02404e-30	4	Jdp2
Actn11	1.21248e-34	0.347865	0.549	0.453	2.30576e-30	4	Actn1
Dbi1	5.51958e-34	0.412828	0.409	0.31	1.04966e-29	4	Dbi
Papola1	9.35049e-34	0.450962	0.365	0.271	1.77818e-29	4	Papola
Ctbp1	1.28393e-33	0.419964	0.407	0.311	2.44164e-29	4	Ctbp1
Ak21	3.07463e-33	0.497561	0.312	0.224	5.84702e-29	4	Ak2
Txn2	3.12593e-32	0.393401	0.425	0.329	5.94458e-28	4	Txn2
Gusb	5.04856e-32	0.379166	0.437	0.34	9.60084e-28	4	Gusb
Srsf6	6.39652e-32	0.459503	0.342	0.252	1.21643e-27	4	Srsf6
Caprin1	2.63028e-31	0.35359	0.539	0.453	5.00201e-27	4	Caprin1
Shisal2b2	3.91453e-31	0.534654	0.283	0.202	7.44426e-27	4	Shisal2b
Eif3g1	2.80676e-30	0.388184	0.424	0.332	5.33761e-26	4	Eif3g
Sfpq	3.61726e-30	0.362646	0.469	0.377	6.87894e-26	4	Sfpq
Sf3b31	6.14226e-30	0.465382	0.326	0.242	1.16807e-25	4	Sf3b3
Myo101	4.49627e-29	0.370845	0.397	0.305	8.55057e-25	4	Myo10
Ubqln1	1.21273e-28	0.455974	0.319	0.237	2.30625e-24	4	Ubqln1
Psmc2	1.36081e-28	0.372818	0.411	0.321	2.58785e-24	4	Psmc2
Rab1b1	1.50707e-28	0.471818	0.295	0.215	2.86599e-24	4	Rab1b
Prpf191	2.02881e-28	0.480256	0.28	0.202	3.85818e-24	4	Prpf19
Snx3	3.13002e-28	0.371937	0.43	0.342	5.95236e-24	4	Snx3
Skp1a	4.75439e-28	0.417563	0.356	0.271	9.04142e-24	4	Skp1a
Gpc11	1.10503e-27	0.408605	0.385	0.302	2.10143e-23	4	Gpc1
Ube2m	1.79591e-27	0.367089	0.421	0.334	3.41529e-23	4	Ube2m
Bcas2	2.04168e-27	0.498092	0.266	0.191	3.88266e-23	4	Bcas2
Pxdn2	1.49209e-26	0.340673	0.44	0.351	2.83751e-22	4	Pxdn
Polr2e1	2.09334e-26	0.452953	0.298	0.221	3.98091e-22	4	Polr2e
Psat12	3.11963e-26	0.423187	0.338	0.257	5.93259e-22	4	Psat1
Bclaf1	3.25642e-26	0.489417	0.256	0.183	6.19273e-22	4	Bclaf1
Anp32a2	6.04773e-26	0.271917	0.569	0.479	1.1501e-21	4	Anp32a
Hnrnpa3	9.14835e-26	0.386389	0.376	0.294	1.73974e-21	4	Hnrnpa3
Drap1	1.59947e-25	0.370121	0.394	0.312	3.04171e-21	4	Drap1
Dynll1	1.78332e-25	0.470672	0.265	0.192	3.39134e-21	4	Dynll1
Rab312	4.81856e-25	0.314555	0.499	0.416	9.16345e-21	4	Rab31
Cdk42	6.83248e-25	0.420428	0.311	0.234	1.29933e-20	4	Cdk4
Hist1h1a1	1.04404e-24	0.43127	0.333	0.257	1.98545e-20	4	Hist1h1a
Puf601	1.64449e-24	0.380018	0.365	0.285	3.12733e-20	4	Puf60
Phc2	1.72848e-24	0.394	0.337	0.259	3.28706e-20	4	Phc2
Psmd12	1.7649e-24	0.404063	0.335	0.257	3.35631e-20	4	Psmd12
Sec11c2	7.61906e-24	0.423813	0.295	0.221	1.44892e-19	4	Sec11c
Psma6	4.70929e-23	0.366666	0.367	0.289	8.95566e-19	4	Psma6
Eif3k	1.22318e-22	0.347593	0.401	0.323	2.32612e-18	4	Eif3k
Dek1	3.61944e-22	0.347135	0.38	0.303	6.88309e-18	4	Dek
Ndufs82	4.07455e-22	0.419303	0.287	0.218	7.74856e-18	4	Ndufs8
Vars1	1.32186e-21	0.376126	0.352	0.279	2.51378e-17	4	Vars
Psmb7	1.37374e-21	0.408063	0.295	0.226	2.61245e-17	4	Psmb7
Slirp	4.62732e-21	0.424957	0.257	0.192	8.79977e-17	4	Slirp
Fkbp1a1	5.223e-21	0.2617	0.583	0.516	9.93257e-17	4	Fkbp1a
Gars1	2.1116e-20	0.378046	0.301	0.232	4.01562e-16	4	Gars
Cct6a	2.33802e-20	0.432817	0.256	0.192	4.44622e-16	4	Cct6a
Ube2r2	3.07394e-20	0.33385	0.392	0.319	5.84572e-16	4	Ube2r2
Limd21	1.29739e-19	0.394948	0.28	0.215	2.46725e-15	4	Limd2
Nploc4	2.11494e-19	0.413624	0.265	0.201	4.02198e-15	4	Nploc4
Marcksl11	2.68273e-19	0.40184	0.27	0.206	5.10175e-15	4	Marcksl1
Gsr	1.71472e-18	0.360949	0.352	0.286	3.26089e-14	4	Gsr
Fxr11	2.68084e-18	0.33824	0.319	0.252	5.09815e-14	4	Fxr1
Bex31	5.89441e-18	0.394626	0.258	0.198	1.12094e-13	4	Bex3
Syncrip1	1.51435e-17	0.284603	0.456	0.391	2.87984e-13	4	Syncrip
Sod11	2.29227e-17	0.344805	0.336	0.272	4.35921e-13	4	Sod1
Rcc2	2.36743e-17	0.392923	0.257	0.197	4.50213e-13	4	Rcc2
Hsbp1	2.48346e-17	0.380584	0.286	0.225	4.7228e-13	4	Hsbp1
Psmb31	4.12268e-17	0.31584	0.351	0.285	7.84009e-13	4	Psmb3
Psmd3	1.12738e-16	0.302671	0.381	0.315	2.14394e-12	4	Psmd3
Uck22	1.32924e-14	0.317358	0.297	0.24	2.52782e-10	4	Uck2
Haus72	2.0382e-13	0.282818	0.313	0.256	3.87604e-09	4	Haus7
Sdhb	3.76848e-12	0.291234	0.292	0.24	7.16652e-08	4	Sdhb
Cnn31	6.48736e-11	0.264871	0.315	0.265	1.2337e-06	4	Cnn3
2011-09-01	8.25885e-11	0.30743	0.252	0.207	1.57059e-06	4	2011-09-01
Nedd81	2.44668e-10	0.254819	0.319	0.27	4.65285e-06	4	Nedd8
Tmem165	8.92999e-10	0.268509	0.283	0.238	1.69822e-05	4	Tmem165
Fkbp8	1.55296e-09	0.269369	0.277	0.233	2.95326e-05	4	Fkbp8
Selenot	5.04516e-09	0.269573	0.251	0.209	9.59438e-05	4	Selenot
Pdia41	8.91282e-09	0.257187	0.278	0.236	0.000169495	4	Pdia4
Psma71	8.92609e-09	0.256659	0.273	0.231	0.000169747	4	Psma7
Cdk12	1.53462e-08	0.253348	0.283	0.242	0.000291838	4	Cdk1
Ctss1	6.11741e-248	0.633837	0.928	0.747	1.16335e-243	5	Ctss
C1qa	9.75565e-239	0.57122	0.946	0.805	1.85523e-234	5	C1qa
Hist1h3b1	1.58417e-179	0.64428	0.827	0.668	3.01262e-175	5	Hist1h3b
Ngf1	4.60369e-173	1.14021	0.396	0.191	8.75484e-169	5	Ngf
Cd741	9.12241e-162	0.594759	0.873	0.747	1.73481e-157	5	Cd74
H2-Ab1	2.47095e-159	0.743153	0.666	0.447	4.69901e-155	5	H2-Ab1
Hist1h2bj2	3.76917e-155	0.586066	0.836	0.673	7.16783e-151	5	Hist1h2bj
Pclaf1	3.2747e-145	1.11579	0.335	0.158	6.2275e-141	5	Pclaf
Hist1h2bk1	2.55659e-144	0.727711	0.637	0.431	4.86187e-140	5	Hist1h2bk
Hist1h3c1	7.6348e-140	0.606296	0.78	0.612	1.45191e-135	5	Hist1h3c
Tomm201	1.45167e-138	0.669902	0.666	0.459	2.76063e-134	5	Tomm20
Pld4	1.13024e-137	0.980586	0.391	0.203	2.14938e-133	5	Pld4
Tm4sf11	8.57537e-136	0.674925	0.655	0.452	1.63078e-131	5	Tm4sf1
H2-Aa1	1.8155e-135	0.644402	0.728	0.543	3.45253e-131	5	H2-Aa
Hist1h3d2	2.75022e-129	0.626272	0.74	0.562	5.2301e-125	5	Hist1h3d
Cct31	1.6956e-127	0.547376	0.758	0.593	3.22453e-123	5	Cct3
Anp32b1	3.88589e-127	0.418072	0.901	0.813	7.38979e-123	5	Anp32b
Hist1h1d1	3.29383e-120	0.670617	0.625	0.436	6.26388e-116	5	Hist1h1d
Hist2h2bb3	2.52856e-117	0.46529	0.883	0.769	4.80855e-113	5	Hist2h2bb
Hist1h2bb1	1.39591e-115	0.585968	0.711	0.545	2.65459e-111	5	Hist1h2bb
C1qc1	5.06373e-115	0.47804	0.836	0.691	9.62969e-111	5	C1qc
Hnrnpd1	1.08365e-114	0.708307	0.534	0.339	2.06077e-110	5	Hnrnpd
Ccnd13	9.09111e-114	0.558596	0.733	0.558	1.72886e-109	5	Ccnd1
Nap1l12	1.69006e-112	0.509034	0.767	0.608	3.21399e-108	5	Nap1l1
Hnrnpab2	4.85613e-105	0.34595	0.918	0.847	9.2349e-101	5	Hnrnpab
Ncl1	9.02051e-105	0.524466	0.762	0.629	1.71543e-100	5	Ncl
Fcer1g	3.60932e-100	0.652061	0.553	0.371	6.86385e-96	5	Fcer1g
Gusb1	7.76953e-100	0.68881	0.512	0.334	1.47753e-95	5	Gusb
C1qb1	1.23947e-95	0.494272	0.733	0.564	2.35711e-91	5	C1qb
H2-Eb11	7.73827e-94	0.594543	0.53	0.351	1.47159e-89	5	H2-Eb1
Ppa11	4.83852e-93	0.812209	0.383	0.225	9.2014e-89	5	Ppa1
Serbp11	3.49162e-92	0.463521	0.757	0.623	6.64002e-88	5	Serbp1
Hdgf1	1.41065e-91	0.422304	0.79	0.674	2.68264e-87	5	Hdgf
Hist1h1c1	5.52624e-88	0.400323	0.857	0.758	1.05093e-83	5	Hist1h1c
H2afz3	1.03873e-87	0.484081	0.735	0.613	1.97536e-83	5	H2afz
Stip11	6.47459e-85	0.642064	0.499	0.334	1.23127e-80	5	Stip1
Hexb1	2.04505e-84	0.744758	0.41	0.255	3.88908e-80	5	Hexb
Psmd71	1.9277e-83	0.633114	0.493	0.329	3.66591e-79	5	Psmd7
Man2b1	1.32623e-81	0.878182	0.299	0.165	2.52209e-77	5	Man2b1
Hspd11	6.49204e-80	0.671393	0.465	0.31	1.23459e-75	5	Hspd1
Aif1	1.3477e-78	0.836844	0.303	0.17	2.56293e-74	5	Aif1
Dkc11	4.29174e-75	0.898138	0.263	0.141	8.1616e-71	5	Dkc1
Cd52	1.63171e-74	0.704866	0.389	0.244	3.10303e-70	5	Cd52
Cybb	2.54983e-73	0.781666	0.315	0.183	4.84902e-69	5	Cybb
Psmb10	2.77853e-72	0.809944	0.3	0.173	5.28392e-68	5	Psmb10
Dbi2	4.59242e-72	0.610229	0.458	0.307	8.7334e-68	5	Dbi
Ccna22	1.20277e-71	0.635711	0.437	0.289	2.28731e-67	5	Ccna2
Gatm1	1.37385e-71	0.624023	0.463	0.315	2.61265e-67	5	Gatm
Cnbp1	1.55623e-69	0.431685	0.696	0.564	2.95948e-65	5	Cnbp
Nudc1	7.14607e-68	0.55049	0.511	0.362	1.35897e-63	5	Nudc
Hist1h1e1	2.96608e-67	0.448782	0.668	0.534	5.6406e-63	5	Hist1h1e
Tomm51	1.88744e-66	0.68604	0.37	0.235	3.58934e-62	5	Tomm5
Dek2	1.00765e-64	0.60988	0.438	0.299	1.91624e-60	5	Dek
Anp32e2	1.34873e-64	0.641615	0.386	0.249	2.56487e-60	5	Anp32e
Snrpd32	3.00318e-63	0.544968	0.491	0.349	5.71114e-59	5	Snrpd3
Selenoh1	2.09808e-61	0.654762	0.362	0.232	3.98992e-57	5	Selenoh
Hsp90aa12	3.6266e-60	0.619624	0.399	0.267	6.8967e-56	5	Hsp90aa1
Jpt13	1.04066e-57	0.630433	0.365	0.239	1.97903e-53	5	Jpt1
Mki671	4.18417e-57	0.663664	0.335	0.213	7.95704e-53	5	Mki67
C1qbp2	5.92809e-56	0.594474	0.391	0.264	1.12735e-51	5	C1qbp
Banf12	6.40559e-55	0.496327	0.513	0.381	1.21815e-50	5	Banf1
Cct22	7.42464e-55	0.441235	0.573	0.437	1.41194e-50	5	Cct2
Axl2	5.37909e-53	0.380252	0.671	0.549	1.02294e-48	5	Axl
Ctsz	8.87188e-53	0.433044	0.57	0.435	1.68717e-48	5	Ctsz
Lsm42	1.02595e-51	0.461511	0.522	0.391	1.95105e-47	5	Lsm4
Tnfrsf12a1	1.58763e-51	0.565106	0.417	0.294	3.01919e-47	5	Tnfrsf12a
Ube2d31	1.00596e-49	0.385888	0.618	0.49	1.91304e-45	5	Ube2d3
Nop561	1.91073e-49	0.580345	0.355	0.237	3.63363e-45	5	Nop56
Lyn	6.47523e-49	0.713867	0.264	0.162	1.23139e-44	5	Lyn
Ctsc	6.65645e-46	0.637838	0.305	0.199	1.26586e-41	5	Ctsc
Ube2s1	7.97828e-46	0.60753	0.315	0.207	1.51723e-41	5	Ube2s
Tubb62	1.32884e-45	0.46248	0.477	0.355	2.52705e-41	5	Tubb6
Ddx391	3.098e-44	0.656287	0.278	0.178	5.89146e-40	5	Ddx39
Incenp1	1.17244e-43	0.648057	0.281	0.181	2.22962e-39	5	Incenp
Ebna1bp21	2.20519e-43	0.624289	0.291	0.19	4.19361e-39	5	Ebna1bp2
Erh2	1.06692e-42	0.426014	0.516	0.4	2.02897e-38	5	Erh
Slc7a52	1.62363e-42	0.618809	0.281	0.182	3.08766e-38	5	Slc7a5
Psmb2	3.40465e-42	0.525812	0.371	0.261	6.47462e-38	5	Psmb2
Acot71	1.98029e-41	0.609451	0.299	0.199	3.76593e-37	5	Acot7
Canx1	1.09765e-40	0.257794	0.821	0.735	2.08739e-36	5	Canx
Ppp1r14b2	2.80528e-40	0.354889	0.605	0.49	5.33479e-36	5	Ppp1r14b
Tyrobp1	7.20742e-40	0.562497	0.323	0.222	1.37064e-35	5	Tyrobp
Kars2	4.51404e-39	0.575691	0.304	0.206	8.58435e-35	5	Kars
Kpnb11	1.4457e-38	0.369178	0.564	0.452	2.74928e-34	5	Kpnb1
Emp3	3.55289e-38	0.395212	0.526	0.417	6.75652e-34	5	Emp3
Ppp1ca2	1.74267e-37	0.266883	0.784	0.711	3.31404e-33	5	Ppp1ca
Set1	3.07461e-37	0.56186	0.297	0.202	5.84699e-33	5	Set
Hsph12	3.07957e-37	0.476006	0.343	0.24	5.85641e-33	5	Hsph1
Pdap12	4.66958e-37	0.330305	0.618	0.512	8.88014e-33	5	Pdap1
Mob1a	5.2619e-37	0.581483	0.271	0.179	1.00066e-32	5	Mob1a
Shisal2b3	7.67686e-37	0.556131	0.297	0.202	1.45991e-32	5	Shisal2b
Unc93b11	3.53686e-36	0.459537	0.387	0.282	6.72605e-32	5	Unc93b1
Sec11c3	3.73201e-36	0.537796	0.316	0.22	7.09717e-32	5	Sec11c
Npm11	8.76239e-36	0.262912	0.78	0.714	1.66634e-31	5	Npm1
Arpc1b	1.02484e-35	0.31342	0.653	0.553	1.94894e-31	5	Arpc1b
Snrpe2	1.21655e-35	0.527808	0.32	0.224	2.31352e-31	5	Snrpe
Sumo22	2.05416e-35	0.415837	0.451	0.344	3.9064e-31	5	Sumo2
Ywhae2	5.43655e-35	0.375726	0.503	0.394	1.03387e-30	5	Ywhae
Rer1	6.4963e-35	0.375265	0.516	0.409	1.2354e-30	5	Rer1
Ddx3x1	1.90605e-33	0.383057	0.492	0.389	3.62474e-29	5	Ddx3x
Gsr1	3.09464e-33	0.466072	0.381	0.283	5.88508e-29	5	Gsr
Timm132	1.77282e-32	0.500996	0.317	0.225	3.37136e-28	5	Timm13
Cotl11	1.90546e-32	0.452894	0.388	0.291	3.62361e-28	5	Cotl1
Cct81	2.28483e-32	0.542363	0.286	0.198	4.34505e-28	5	Cct8
Erp29	2.28647e-32	0.435052	0.403	0.305	4.34819e-28	5	Erp29
Ctsh1	4.08407e-32	0.51192	0.305	0.215	7.76668e-28	5	Ctsh
Cct52	7.65018e-32	0.331213	0.571	0.471	1.45483e-27	5	Cct5
Slirp1	8.49768e-32	0.553021	0.276	0.19	1.616e-27	5	Slirp
Acly	1.91701e-31	0.558505	0.264	0.18	3.64559e-27	5	Acly
Cs1	4.2118e-31	0.44114	0.37	0.274	8.00959e-27	5	Cs
Srsf11	5.24306e-31	0.499885	0.299	0.21	9.97072e-27	5	Srsf1
Hnrnpa31	5.97929e-31	0.422744	0.391	0.294	1.13708e-26	5	Hnrnpa3
Ccdc1242	6.55417e-31	0.51784	0.296	0.209	1.24641e-26	5	Ccdc124
Vcp1	9.46963e-31	0.344606	0.503	0.401	1.80084e-26	5	Vcp
Capza2	1.07646e-30	0.440603	0.366	0.271	2.0471e-26	5	Capza2
Atp1a1	1.94808e-30	0.529839	0.282	0.198	3.70467e-26	5	Atp1a1
E2f42	7.14455e-30	0.484053	0.324	0.236	1.35868e-25	5	E2f4
Epb41l21	7.90265e-30	0.473348	0.324	0.235	1.50285e-25	5	Epb41l2
S100a11	5.55963e-29	0.290785	0.653	0.569	1.05728e-24	5	S100a11
Polr2g1	6.22862e-29	0.54217	0.252	0.173	1.1845e-24	5	Polr2g
Nucks12	9.33603e-29	0.41869	0.388	0.296	1.77543e-24	5	Nucks1
Ifrd11	1.30582e-28	0.530315	0.255	0.176	2.48327e-24	5	Ifrd1
Gls	1.40157e-28	0.523597	0.262	0.182	2.66536e-24	5	Gls
Sod12	1.71736e-28	0.432915	0.36	0.27	3.26591e-24	5	Sod1
Top2a1	4.45125e-28	0.530566	0.26	0.181	8.46494e-24	5	Top2a
Eef1d2	5.02594e-28	0.432441	0.355	0.265	9.55782e-24	5	Eef1d
Mpeg11	6.39466e-27	0.482788	0.283	0.202	1.21607e-22	5	Mpeg1
Usp141	2.52338e-26	0.465012	0.286	0.206	4.79871e-22	5	Usp14
Nme12	3.52985e-26	0.487009	0.276	0.197	6.71271e-22	5	Nme1
Snx5	4.59921e-26	0.497175	0.263	0.186	8.74631e-22	5	Snx5
Caprin11	6.17479e-26	0.306238	0.544	0.454	1.17426e-21	5	Caprin1
Slc25a52	3.45969e-25	0.351557	0.48	0.395	6.57928e-21	5	Slc25a5
Ybx3	2.87693e-24	0.292523	0.528	0.44	5.47106e-20	5	Ybx3
Mbd31	4.20051e-24	0.354122	0.421	0.334	7.98812e-20	5	Mbd3
Skp1a1	8.4566e-24	0.391207	0.355	0.272	1.60819e-19	5	Skp1a
Arhgdib	5.4885e-23	0.364547	0.405	0.323	1.04375e-18	5	Arhgdib
Txn21	1.26412e-22	0.346965	0.415	0.331	2.40398e-18	5	Txn2
Tkt1	4.08934e-22	0.437471	0.289	0.216	7.7767e-18	5	Tkt
Lgmn1	1.27015e-21	0.25529	0.573	0.485	2.41544e-17	5	Lgmn
Nras1	1.66348e-21	0.462488	0.256	0.188	3.16344e-17	5	Nras
Sdhb1	1.89079e-21	0.392761	0.314	0.238	3.59572e-17	5	Sdhb
Psmd121	2.50911e-21	0.372105	0.335	0.258	4.77158e-17	5	Psmd12
Efhd21	2.62684e-21	0.438872	0.28	0.209	4.99546e-17	5	Efhd2
Eif51	4.79966e-21	0.297521	0.486	0.405	9.1275e-17	5	Eif5
Grn1	5.39379e-21	0.293778	0.484	0.4	1.02574e-16	5	Grn
Psmb32	6.09891e-21	0.381615	0.36	0.285	1.15983e-16	5	Psmb3
Selenot1	7.15694e-21	0.420574	0.278	0.207	1.36104e-16	5	Selenot
Polr2e2	9.1016e-21	0.414627	0.294	0.222	1.73085e-16	5	Polr2e
Phc21	1.29283e-20	0.362746	0.336	0.26	2.45858e-16	5	Phc2
Psmc21	2.28691e-20	0.336053	0.402	0.323	4.34902e-16	5	Psmc2
Psma61	2.48243e-20	0.352002	0.367	0.29	4.72083e-16	5	Psma6
Ccl5	2.53728e-20	0.49226	0.277	0.21	4.82515e-16	5	Ccl5
Gbp2	2.43165e-19	0.302912	0.266	0.197	4.62427e-15	5	Gbp2
Sfpq1	7.84055e-19	0.280097	0.458	0.379	1.49104e-14	5	Sfpq
Shmt21	4.98978e-18	0.403288	0.258	0.194	9.48907e-14	5	Shmt2
Hnrnpdl1	1.13626e-17	0.369719	0.316	0.249	2.16082e-13	5	Hnrnpdl
Nploc41	2.18784e-17	0.400906	0.265	0.202	4.16062e-13	5	Nploc4
Plaa1	2.33644e-17	0.389326	0.269	0.205	4.44321e-13	5	Plaa
Manf	4.23703e-17	0.315278	0.37	0.299	8.05755e-13	5	Manf
Laptm5	7.21657e-17	0.399338	0.252	0.191	1.37237e-12	5	Laptm5
Atp2a21	3.10728e-16	0.280664	0.393	0.322	5.90911e-12	5	Atp2a2
Eif3k1	3.79007e-16	0.293505	0.394	0.325	7.20757e-12	5	Eif3k
Serinc31	9.10431e-16	0.357905	0.29	0.227	1.73137e-11	5	Serinc3
Lrrc592	1.2295e-15	0.273493	0.427	0.357	2.33815e-11	5	Lrrc59
Bcas21	1.88314e-15	0.382742	0.251	0.193	3.58116e-11	5	Bcas2
Psmd4	3.5401e-15	0.315351	0.371	0.307	6.7322e-11	5	Psmd4
Glrx52	5.40124e-15	0.322778	0.316	0.253	1.02715e-10	5	Glrx5
Cdk13	7.43879e-15	0.345197	0.301	0.241	1.41463e-10	5	Cdk1
Psma72	1.33796e-14	0.341515	0.29	0.23	2.5444e-10	5	Psma7
Psmd31	1.37104e-14	0.290764	0.38	0.316	2.60731e-10	5	Psmd3
Sf3b21	1.74836e-14	0.299169	0.375	0.312	3.32486e-10	5	Sf3b2
Eif3g2	2.22323e-14	0.276107	0.4	0.335	4.22792e-10	5	Eif3g
Psmb71	3.50458e-14	0.331201	0.287	0.228	6.66467e-10	5	Psmb7
Srsf61	5.37531e-14	0.323249	0.316	0.256	1.02222e-09	5	Srsf6
Anxa31	1.11097e-13	0.364093	0.256	0.201	2.11274e-09	5	Anxa3
Ndufs83	1.27602e-13	0.340044	0.276	0.22	2.42662e-09	5	Ndufs8
Arpc4	1.30392e-12	0.331194	0.259	0.206	2.47967e-08	5	Arpc4
Psat13	1.85252e-12	0.294688	0.317	0.261	3.52293e-08	5	Psat1
Ptbp11	2.26502e-12	0.332801	0.252	0.2	4.30738e-08	5	Ptbp1
Cnn32	2.64193e-11	0.262939	0.32	0.265	5.02416e-07	5	Cnn3
Ubqln11	2.71056e-11	0.287201	0.293	0.241	5.15468e-07	5	Ubqln1
Papola2	4.00117e-11	0.261738	0.33	0.275	7.60903e-07	5	Papola
Ucp2	8.92121e-11	0.283463	0.266	0.215	1.69655e-06	5	Ucp2
Mbnl1	9.9866e-11	0.283902	0.272	0.222	1.89915e-06	5	Mbnl1
BC005537	1.19449e-10	0.279279	0.283	0.232	2.27156e-06	5	BC005537
Rab1b2	1.64161e-10	0.285274	0.268	0.218	3.12185e-06	5	Rab1b
Limd22	2.59402e-10	0.290052	0.266	0.217	4.93305e-06	5	Limd2
Eif2s21	4.95411e-09	0.273152	0.263	0.218	9.42122e-05	5	Eif2s2
Gmps1	8.10254e-09	0.274731	0.252	0.209	0.000154086	5	Gmps
Sf3b32	1.04602e-08	0.250758	0.292	0.246	0.000198922	5	Sf3b3
Vasp	2.2638e-08	0.27567	0.259	0.217	0.000430507	5	Vasp
H2-Eb12	0	1.98535	0.804	0.334	0	6	H2-Eb1
H2-Ab11	0	1.76304	0.865	0.436	0	6	H2-Ab1
H2-Aa2	0	1.79294	0.912	0.532	0	6	H2-Aa
Selenop1	0	1.3223	0.726	0.375	0	6	Selenop
C1qb2	0	1.11432	0.899	0.555	0	6	C1qb
Npc21	0	0.938748	0.913	0.604	0	6	Npc2
Itm2b2	0	1.04509	0.942	0.651	0	6	Itm2b
Cst31	0	1.01975	0.926	0.645	0	6	Cst3
C1qc2	0	1.05715	0.965	0.684	0	6	C1qc
Apoe2	0	1.3431	0.972	0.696	0	6	Apoe
H2-DMa	0	1.74564	0.385	0.118	0	6	H2-DMa
H2-D11	0	0.82278	0.916	0.659	0	6	H2-D1
Ctss2	0	1.23584	0.989	0.746	0	6	Ctss
Cd742	0	1.59489	0.96	0.743	0	6	Cd74
C1qa1	0	0.936729	0.99	0.804	0	6	C1qa
Ctsb1	0	0.62744	0.99	0.886	0	6	Ctsb
Psap2	0	0.861225	0.999	0.906	0	6	Psap
Fth11	0	0.584767	1	0.982	0	6	Fth1
Mpeg12	4.47226e-266	1.40131	0.476	0.189	8.50491e-262	6	Mpeg1
Lgmn2	1.72648e-252	0.909852	0.78	0.47	3.28324e-248	6	Lgmn
Cybb1	1.47354e-246	1.4003	0.445	0.176	2.80223e-242	6	Cybb
Cd521	7.41648e-246	1.2602	0.529	0.236	1.41039e-241	6	Cd52
Fcgr3	3.32989e-245	1.48011	0.397	0.145	6.33244e-241	6	Fcgr3
Fcer1g1	2.609e-244	1.05509	0.675	0.365	4.96153e-240	6	Fcer1g
Ccl51	2.29318e-235	1.50724	0.46	0.197	4.36095e-231	6	Ccl5
Pld41	2.44783e-235	1.33394	0.472	0.2	4.65503e-231	6	Pld4
Csf1r	4.90605e-233	1.55096	0.353	0.123	9.32983e-229	6	Csf1r
Unc93b12	7.43873e-233	1.18437	0.56	0.27	1.41462e-228	6	Unc93b1
Laptm51	8.12819e-230	1.34812	0.439	0.178	1.54574e-225	6	Laptm5
Cxcl16	5.05465e-228	1.38748	0.415	0.163	9.61244e-224	6	Cxcl16
Ucp21	1.01301e-218	1.25869	0.466	0.201	1.92644e-214	6	Ucp2
Tyrobp2	3.16561e-210	1.23437	0.474	0.212	6.02003e-206	6	Tyrobp
B2m1	4.17559e-209	0.40008	0.997	0.973	7.94072e-205	6	B2m
Ms4a7	2.34215e-201	1.52697	0.318	0.112	4.45406e-197	6	Ms4a7
Ctsh2	2.62929e-188	1.18373	0.452	0.205	5.00013e-184	6	Ctsh
Ptprc	2.15169e-185	1.41953	0.325	0.121	4.09186e-181	6	Ptprc
Aif11	2.25555e-179	1.28311	0.389	0.166	4.28937e-175	6	Aif1
C3ar1	3.16284e-179	1.29041	0.376	0.157	6.01478e-175	6	C3ar1
Igfbp4	1.11385e-173	1.06372	0.666	0.432	2.1182e-169	6	Igfbp4
Grn2	1.59571e-172	0.858834	0.652	0.389	3.03456e-168	6	Grn
H2-T23	1.20792e-170	1.38606	0.317	0.122	2.29709e-166	6	H2-T23
Tapbp	8.10005e-168	0.88037	0.612	0.348	1.54039e-163	6	Tapbp
Rsrp11	9.97271e-166	1.00581	0.512	0.263	1.89651e-161	6	Rsrp1
Ccr5	2.67089e-163	1.54437	0.251	0.086	5.07924e-159	6	Ccr5
Trf	5.59504e-162	1.51538	0.253	0.087	1.06401e-157	6	Trf
H2-K1	3.66818e-159	1.00398	0.505	0.263	6.97579e-155	6	H2-K1
Ypel3	1.53994e-144	1.44888	0.255	0.094	2.9285e-140	6	Ypel3
Itgb51	1.01251e-138	1.01319	0.454	0.236	1.92549e-134	6	Itgb5
Ctsc1	8.81325e-138	1.08687	0.4	0.194	1.67602e-133	6	Ctsc
S100a42	2.29566e-129	0.579736	0.863	0.743	4.36566e-125	6	S100a4
Ly6e1	3.94702e-127	0.527377	0.864	0.67	7.50604e-123	6	Ly6e
Ly86	6.26697e-127	1.35254	0.252	0.099	1.19179e-122	6	Ly86
Hexb2	2.89288e-123	0.946759	0.462	0.254	5.5014e-119	6	Hexb
Cd682	1.8881e-121	0.958928	0.407	0.207	3.59059e-117	6	Cd68
Man2b11	6.75046e-121	1.10008	0.346	0.164	1.28373e-116	6	Man2b1
Serinc32	2.18198e-117	0.956276	0.416	0.219	4.14948e-113	6	Serinc3
Aqp11	8.32326e-116	0.978745	0.372	0.183	1.58283e-111	6	Aqp1
Cd811	4.71263e-111	0.715296	0.6	0.386	8.96202e-107	6	Cd81
Tpt13	5.15189e-111	0.309427	0.995	0.955	9.79736e-107	6	Tpt1
Gbp21	1.21599e-109	0.811934	0.378	0.19	2.31246e-105	6	Gbp2
Fn11	2.48007e-109	0.377341	0.972	0.929	4.71636e-105	6	Fn1
Ctsa2	3.23562e-109	0.714239	0.591	0.377	6.15318e-105	6	Ctsa
Postn	4.0321e-106	0.52047	0.823	0.643	7.66785e-102	6	Postn
Pcolce1	1.43313e-104	0.824123	0.487	0.289	2.72539e-100	6	Pcolce
Psmb8	3.59251e-95	0.562269	0.677	0.465	6.83188e-91	6	Psmb8
Lgals31	1.70755e-91	0.509996	0.684	0.481	3.24725e-87	6	Lgals3
Ctsz1	1.76485e-88	0.607324	0.622	0.434	3.35621e-84	6	Ctsz
Lyn1	2.25636e-87	0.969356	0.313	0.161	4.29092e-83	6	Lyn
Cyba	8.39491e-86	0.738908	0.46	0.278	1.59646e-81	6	Cyba
Fxyd51	1.16473e-84	0.741452	0.445	0.266	2.21497e-80	6	Fxyd5
Gpi12	1.75158e-84	0.491507	0.666	0.458	3.33097e-80	6	Gpi1
H2-Q7	1.24577e-83	0.870854	0.361	0.2	2.36908e-79	6	H2-Q7
Ptms	8.12117e-82	0.387466	0.878	0.739	1.5444e-77	6	Ptms
Txnip1	1.36545e-80	0.797564	0.4	0.233	2.59667e-76	6	Txnip
Sh3bgrl3	1.18684e-79	0.534939	0.657	0.474	2.25701e-75	6	Sh3bgrl3
Ptgfrn1	2.59586e-77	0.835632	0.375	0.217	4.93656e-73	6	Ptgfrn
H2-Q61	5.61767e-76	0.88104	0.325	0.178	1.06831e-71	6	H2-Q6
Aldoa2	3.14849e-74	0.390195	0.741	0.558	5.98749e-70	6	Aldoa
Wls2	3.13218e-73	0.502349	0.743	0.604	5.95647e-69	6	Wls
Sparc	2.44363e-70	0.317589	0.912	0.803	4.64705e-66	6	Sparc
Tgfb3	2.94376e-67	0.969398	0.28	0.152	5.59814e-63	6	Tgfb3
Sat1	1.60999e-66	0.95249	0.256	0.133	3.06171e-62	6	Sat1
Gnai21	3.1628e-66	0.361672	0.834	0.689	6.0147e-62	6	Gnai2
Bst21	3.55345e-64	0.519696	0.597	0.43	6.75759e-60	6	Bst2
Itm2c	3.69309e-62	0.879259	0.267	0.144	7.02316e-58	6	Itm2c
Stab1	2.05646e-57	0.898567	0.257	0.142	3.91078e-53	6	Stab1
Igfbp31	9.75794e-56	0.745189	0.441	0.308	1.85567e-51	6	Igfbp3
Sdf4	1.88607e-54	0.530505	0.504	0.352	3.58674e-50	6	Sdf4
Sdcbp1	8.38367e-53	0.483617	0.536	0.381	1.59432e-48	6	Sdcbp
Tgfbi2	1.22411e-49	0.636073	0.395	0.262	2.32788e-45	6	Tgfbi
Ecm12	4.654e-49	0.2539	0.949	0.882	8.85051e-45	6	Ecm1
Nrep	2.7347e-47	0.447443	0.561	0.415	5.20058e-43	6	Nrep
Dap2	1.73018e-45	0.552497	0.418	0.285	3.29029e-41	6	Dap
Laptm4a2	1.14657e-44	0.304504	0.783	0.65	2.18043e-40	6	Laptm4a
Lamp21	9.40455e-42	0.595659	0.358	0.239	1.78846e-37	6	Lamp2
Mbnl11	2.51427e-41	0.623741	0.333	0.218	4.78139e-37	6	Mbnl1
Trp53i111	4.33219e-41	0.6399	0.354	0.239	8.23852e-37	6	Trp53i11
Gpx11	1.64155e-40	0.404192	0.58	0.445	3.12173e-36	6	Gpx1
Ahnak1	1.32591e-39	0.346989	0.792	0.696	2.52148e-35	6	Ahnak
Cotl12	6.02771e-38	0.5161	0.411	0.291	1.14629e-33	6	Cotl1
Grina1	2.57723e-37	0.600303	0.306	0.199	4.90112e-33	6	Grina
Thbs21	5.80032e-37	0.278922	0.584	0.44	1.10305e-32	6	Thbs2
Fbn11	1.5992e-36	0.474022	0.437	0.315	3.0412e-32	6	Fbn1
Ank1	1.70987e-36	0.520641	0.4	0.285	3.25166e-32	6	Ank
Timp21	1.12363e-35	0.329398	0.724	0.631	2.13681e-31	6	Timp2
Eef22	1.36602e-34	0.32801	0.64	0.512	2.59776e-30	6	Eef2
Efhd22	1.67639e-34	0.580507	0.311	0.208	3.188e-30	6	Efhd2
Ctsd2	8.05395e-34	0.543609	0.36	0.254	1.53162e-29	6	Ctsd
Mmp21	8.62125e-34	0.52984	0.374	0.266	1.6395e-29	6	Mmp2
Dpt	1.21082e-33	0.61721	0.262	0.167	2.30262e-29	6	Dpt
Gbp3	1.41645e-32	0.546383	0.264	0.168	2.69366e-28	6	Gbp3
Ski	5.58814e-32	0.541857	0.32	0.218	1.0627e-27	6	Ski
Fstl1	1.85362e-31	0.56453	0.293	0.196	3.52503e-27	6	Fstl1
Nr2f11	5.88362e-31	0.603269	0.251	0.162	1.11889e-26	6	Nr2f1
Clta2	4.08574e-30	0.277033	0.689	0.573	7.76985e-26	6	Clta
Arhgdib1	6.35186e-29	0.424327	0.429	0.323	1.20793e-24	6	Arhgdib
Atox12	3.45572e-27	0.452131	0.369	0.27	6.57174e-23	6	Atox1
Tspo1	1.03368e-26	0.365754	0.498	0.392	1.96574e-22	6	Tspo
Lamp12	1.40544e-26	0.252774	0.713	0.601	2.67273e-22	6	Lamp1
Eid11	4.13589e-25	0.504771	0.288	0.201	7.86523e-21	6	Eid1
Ddx52	1.01099e-24	0.386785	0.433	0.334	1.9226e-20	6	Ddx5
Vamp8	2.31649e-24	0.494049	0.284	0.199	4.40526e-20	6	Vamp8
Cox7a2l1	1.4917e-21	0.469385	0.28	0.2	2.83677e-17	6	Cox7a2l
Dazap2	1.62114e-21	0.478726	0.277	0.198	3.08292e-17	6	Dazap2
BC0055371	2.86962e-21	0.44138	0.313	0.231	5.45716e-17	6	BC005537
Plaat3	4.92685e-20	0.46585	0.26	0.185	9.36939e-16	6	Plaat3
Dab21	1.76032e-19	0.423338	0.303	0.225	3.3476e-15	6	Dab2
Btg13	4.87394e-19	0.289651	0.422	0.329	9.26876e-15	6	Btg1
Gatm2	7.95974e-19	0.349716	0.406	0.322	1.5137e-14	6	Gatm
Capzb1	3.87945e-18	0.288893	0.458	0.369	7.37755e-14	6	Capzb
Arpc31	1.47091e-15	0.328961	0.358	0.283	2.79723e-11	6	Arpc3
Cd47	2.42033e-15	0.369964	0.309	0.24	4.60275e-11	6	Cd47
Erp291	5.28075e-14	0.293742	0.381	0.308	1.00424e-09	6	Erp29
Marcks	4.68338e-13	0.384641	0.256	0.197	8.90638e-09	6	Marcks
Tgfbr21	1.14552e-11	0.346783	0.257	0.2	2.17843e-07	6	Tgfbr2
Atp6v0c1	3.03158e-11	0.298236	0.315	0.255	5.76517e-07	6	Atp6v0c
Bgn	3.79466e-11	0.332795	0.293	0.236	7.21631e-07	6	Bgn
Uqcrh	4.8872e-11	0.343557	0.252	0.197	9.29399e-07	6	Uqcrh
P4ha12	1.28984e-10	0.255084	0.307	0.247	2.45288e-06	6	P4ha1
Map7d1	1.06438e-09	0.308915	0.262	0.211	2.02412e-05	6	Map7d1
Ddx172	1.28463e-09	0.274289	0.311	0.256	2.44298e-05	6	Ddx17
Tcf4	2.38659e-09	0.286073	0.267	0.216	4.53858e-05	6	Tcf4
Sdc21	3.22544e-09	0.311667	0.251	0.202	6.13381e-05	6	Sdc2
Lman21	9.48427e-09	0.281545	0.288	0.238	0.000180362	6	Lman2
Tnfrsf1a	1.10177e-08	0.269836	0.278	0.228	0.000209524	6	Tnfrsf1a
Epb41l22	1.33782e-07	0.250579	0.286	0.24	0.00254413	6	Epb41l2
Igfbp41	0	1.40204	0.816	0.421	0	7	Igfbp4
Thbs22	0	1.52039	0.808	0.424	0	7	Thbs2
Col5a11	0	1.35445	0.712	0.345	0	7	Col5a1
Fbn12	0	1.37398	0.658	0.299	0	7	Fbn1
Nrep1	0	1.2173	0.76	0.401	0	7	Nrep
Dpt1	0	1.93177	0.503	0.15	0	7	Dpt
Postn1	0	1.67926	0.984	0.631	0	7	Postn
Aqp12	0	1.78009	0.479	0.176	0	7	Aqp1
Itm2a	0	2.56419	0.369	0.069	0	7	Itm2a
Col12a1	0	2.97174	0.315	0.062	0	7	Col12a1
Col1a1	0	1.71616	0.996	0.766	0	7	Col1a1
Col1a21	0	1.00338	0.929	0.706	0	7	Col1a2
Sparc1	0	1.01463	0.987	0.798	0	7	Sparc
Fn12	0	0.671666	0.997	0.927	0	7	Fn1
Col3a1	0	1.27443	1	0.935	0	7	Col3a1
Col5a2	9.64305e-305	1.67549	0.427	0.145	1.83382e-300	7	Col5a2
Pdgfra	4.19586e-292	1.75743	0.376	0.118	7.97927e-288	7	Pdgfra
Ly6e2	1.20796e-260	0.806677	0.883	0.669	2.29718e-256	7	Ly6e
Bgn1	5.71883e-247	1.3205	0.513	0.22	1.08755e-242	7	Bgn
Fth12	6.78498e-205	0.390976	1	0.982	1.2903e-200	7	Fth1
Pcolce2	4.03887e-204	1.12229	0.563	0.284	7.68073e-200	7	Pcolce
Fstl11	2.96501e-202	1.27033	0.439	0.185	5.63856e-198	7	Fstl1
Mxra8	9.07629e-166	1.41357	0.311	0.118	1.72604e-161	7	Mxra8
Itm2b3	3.21347e-164	0.612527	0.878	0.657	6.11105e-160	7	Itm2b
Antxr1	4.66153e-162	1.34481	0.336	0.136	8.86484e-158	7	Antxr1
Gas1	4.43945e-157	1.64493	0.251	0.087	8.44249e-153	7	Gas1
H2-D12	5.16889e-152	0.610313	0.85	0.664	9.82968e-148	7	H2-D1
Ctsb2	1.27574e-150	0.417444	0.979	0.887	2.42607e-146	7	Ctsb
Apoe3	4.29216e-136	0.52212	0.879	0.704	8.1624e-132	7	Apoe
Serpinf1	2.66662e-127	1.35815	0.263	0.104	5.07112e-123	7	Serpinf1
B2m2	1.60765e-121	0.324961	0.987	0.973	3.05727e-117	7	B2m
Igfbp7	5.77831e-116	1.00593	0.408	0.213	1.09886e-111	7	Igfbp7
Cilp	3.26793e-108	1.24519	0.297	0.137	6.21462e-104	7	Cilp
Npc22	5.04987e-108	0.556013	0.796	0.614	9.60335e-104	7	Npc2
Sdc22	1.04106e-107	1.02607	0.375	0.192	1.97979e-103	7	Sdc2
Trp53i112	8.02691e-104	0.951806	0.424	0.234	1.52648e-99	7	Trp53i11
Mmp142	1.224e-103	0.669781	0.63	0.417	2.32768e-99	7	Mmp14
Cst32	2.50999e-101	0.489961	0.844	0.652	4.77325e-97	7	Cst3
Cebpb1	4.15225e-96	1.16853	0.299	0.145	7.89633e-92	7	Cebpb
Mmp22	1.16419e-94	0.883666	0.447	0.261	2.21395e-90	7	Mmp2
Hspg2	1.54313e-93	0.841922	0.425	0.24	2.93457e-89	7	Hspg2
Bst22	2.99237e-86	0.697376	0.603	0.43	5.69059e-82	7	Bst2
Igfbp32	5.2514e-81	0.747468	0.484	0.305	9.98659e-77	7	Igfbp3
C1qa2	1.19131e-80	0.363918	0.921	0.81	2.26551e-76	7	C1qa
Ifitm31	2.13931e-80	0.953516	0.419	0.263	4.06832e-76	7	Ifitm3
Spp11	2.38196e-80	0.565452	0.756	0.566	4.52978e-76	7	Spp1
Gja11	4.74692e-78	0.671218	0.504	0.323	9.02721e-74	7	Gja1
Lgals3bp	8.95775e-76	0.984187	0.282	0.144	1.7035e-71	7	Lgals3bp
H2-Q62	2.08739e-75	0.901621	0.327	0.178	3.9696e-71	7	H2-Q6
Egln32	4.39711e-72	0.636281	0.363	0.203	8.36198e-68	7	Egln3
Lhfp	7.99182e-70	0.999341	0.252	0.126	1.5198e-65	7	Lhfp
Wls3	9.93125e-69	0.426596	0.765	0.603	1.88863e-64	7	Wls
H2-K11	7.21689e-68	0.705767	0.431	0.27	1.37244e-63	7	H2-K1
Psap3	3.11502e-65	0.260924	0.976	0.908	5.92384e-61	7	Psap
Col6a31	7.98726e-65	0.377501	0.856	0.717	1.51894e-60	7	Col6a3
Lgals32	3.20559e-64	0.410759	0.656	0.484	6.09608e-60	7	Lgals3
Serpinh11	2.14614e-60	0.446372	0.693	0.527	4.08131e-56	7	Serpinh1
Dcn2	9.75429e-60	0.54514	0.542	0.382	1.85497e-55	7	Dcn
Laptm4a3	1.24591e-59	0.367398	0.803	0.649	2.36935e-55	7	Laptm4a
Calu2	1.15324e-58	0.55501	0.524	0.364	2.19312e-54	7	Calu
Ptms1	1.89457e-58	0.326962	0.865	0.74	3.60291e-54	7	Ptms
Tnc2	3.03275e-57	0.647108	0.52	0.372	5.76739e-53	7	Tnc
App2	1.49776e-56	0.363925	0.782	0.633	2.8483e-52	7	App
C1qc3	5.5889e-56	0.341574	0.841	0.694	1.06284e-51	7	C1qc
Kdelr22	9.53095e-54	0.392395	0.722	0.574	1.8125e-49	7	Kdelr2
Ptgfrn2	1.15651e-50	0.678976	0.35	0.219	2.19934e-46	7	Ptgfrn
Gbp31	3.83894e-49	0.684857	0.286	0.167	7.30052e-45	7	Gbp3
Arf41	1.33264e-44	0.328395	0.769	0.64	2.53428e-40	7	Arf4
Tgfbr22	1.088e-41	0.663607	0.31	0.196	2.06905e-37	7	Tgfbr2
Selenop2	4.71446e-39	0.497714	0.52	0.391	8.96548e-35	7	Selenop
Thbs11	1.70571e-38	0.478701	0.479	0.364	3.24376e-34	7	Thbs1
Rsrp12	3.63824e-38	0.552235	0.392	0.273	6.91884e-34	7	Rsrp1
Pmepa12	2.99413e-37	0.403717	0.591	0.464	5.69394e-33	7	Pmepa1
Oasl2	3.03829e-37	0.645698	0.252	0.153	5.77792e-33	7	Oasl2
Timp22	3.27892e-37	0.2789	0.76	0.628	6.23552e-33	7	Timp2
Ext1	1.36085e-35	0.6127	0.307	0.202	2.58793e-31	7	Ext1
Grina2	2.9096e-35	0.589187	0.306	0.2	5.53318e-31	7	Grina
Gpi13	1.39038e-32	0.264595	0.607	0.463	2.64409e-28	7	Gpi1
Tcf41	3.4556e-32	0.562983	0.314	0.212	6.57152e-28	7	Tcf4
Ppib1	1.10312e-31	0.326993	0.613	0.488	2.0978e-27	7	Ppib
Ucp22	1.27493e-31	0.560147	0.314	0.213	2.42453e-27	7	Ucp2
Nisch2	3.84105e-31	0.414312	0.46	0.343	7.30453e-27	7	Nisch
Snx91	4.28515e-31	0.506288	0.34	0.235	8.14907e-27	7	Snx9
H2-Q71	9.88774e-31	0.559614	0.303	0.204	1.88035e-26	7	H2-Q7
Ctsc2	1.37123e-30	0.541802	0.301	0.202	2.60766e-26	7	Ctsc
Litaf1	7.64827e-30	0.56269	0.292	0.196	1.45447e-25	7	Litaf
C1qb3	2.7662e-29	0.271513	0.696	0.571	5.26048e-25	7	C1qb
Cd812	4.03551e-28	0.36665	0.507	0.394	7.67432e-24	7	Cd81
H1f01	1.97301e-27	0.588039	0.252	0.166	3.75208e-23	7	H1f0
Lamp22	1.30831e-26	0.46948	0.338	0.241	2.48801e-22	7	Lamp2
Tle5	1.46056e-26	0.302743	0.633	0.525	2.77755e-22	7	Tle5
Tapbp1	5.47877e-25	0.349415	0.468	0.36	1.0419e-20	7	Tapbp
Efemp2	1.23888e-24	0.478535	0.323	0.231	2.35597e-20	7	Efemp2
Fxyd52	1.13523e-22	0.427698	0.363	0.272	2.15887e-18	7	Fxyd5
Sdf41	2.65883e-22	0.351538	0.454	0.356	5.0563e-18	7	Sdf4
Basp11	4.02492e-22	0.368871	0.397	0.301	7.6542e-18	7	Basp1
Ctsa3	6.99869e-22	0.327088	0.485	0.386	1.33094e-17	7	Ctsa
Sh3pxd2b1	4.70657e-21	0.373923	0.404	0.312	8.95048e-17	7	Sh3pxd2b
Rcn11	7.50852e-21	0.43728	0.315	0.231	1.4279e-16	7	Rcn1
Maged11	7.64144e-21	0.522485	0.268	0.191	1.45317e-16	7	Maged1
Cyb5r31	1.45937e-20	0.378315	0.387	0.297	2.77528e-16	7	Cyb5r3
Mcrip11	2.46943e-20	0.406829	0.329	0.244	4.69611e-16	7	Mcrip1
Arhgdib2	2.7508e-20	0.368241	0.414	0.324	5.2312e-16	7	Arhgdib
Grn3	2.89982e-20	0.305781	0.498	0.401	5.51459e-16	7	Grn
Ski1	6.71835e-20	0.440438	0.3	0.22	1.27763e-15	7	Ski
Sptbn11	2.34637e-19	0.399027	0.335	0.252	4.4621e-15	7	Sptbn1
Itgb52	5.45449e-19	0.40286	0.328	0.246	1.03728e-14	7	Itgb5
Fndc3b1	1.56858e-18	0.417048	0.309	0.231	2.98296e-14	7	Fndc3b
Fkbp101	5.45095e-17	0.381005	0.34	0.263	1.03661e-12	7	Fkbp10
P4ha13	1.29182e-16	0.34349	0.324	0.246	2.45666e-12	7	P4ha1
Serf2	1.08412e-15	0.268584	0.458	0.373	2.06167e-11	7	Serf2
Dab22	4.26653e-15	0.376771	0.295	0.226	8.11367e-11	7	Dab2
Ddx53	2.40025e-13	0.282375	0.409	0.336	4.56456e-09	7	Ddx5
Lamb11	2.35802e-12	0.285629	0.364	0.296	4.48424e-08	7	Lamb1
Fcer1g2	6.86595e-12	0.260369	0.451	0.383	1.3057e-07	7	Fcer1g
Col4a2	1.33739e-11	0.283417	0.281	0.22	2.54331e-07	7	Col4a2
Chmp4b1	2.99552e-11	0.253346	0.435	0.369	5.69659e-07	7	Chmp4b
Cald12	4.03456e-11	0.31513	0.338	0.278	7.67251e-07	7	Cald1
Uqcrh1	8.35723e-11	0.356146	0.252	0.197	1.58929e-06	7	Uqcrh
Txnip2	2.87868e-10	0.32196	0.297	0.241	5.47438e-06	7	Txnip
Cd683	6.29696e-09	0.274334	0.269	0.218	0.000119749	7	Cd68
Eid12	5.51653e-08	0.282484	0.251	0.204	0.00104908	7	Eid1
Csrp12	1.07254e-07	0.270669	0.285	0.238	0.00203964	7	Csrp1
Cxcl10	0	3.90198	0.834	0.131	0	8	Cxcl10
Igtp	0	3.23367	0.719	0.122	0	8	Igtp
Iigp1	0	3.41513	0.649	0.085	0	8	Iigp1
Gbp22	0	2.9269	0.729	0.174	0	8	Gbp2
Gbp32	0	2.61504	0.687	0.146	0	8	Gbp3
Cxcl9	0	3.45823	0.586	0.087	0	8	Cxcl9
Irgm1	0	2.83689	0.588	0.099	0	8	Irgm1
Ifi47	0	2.76299	0.584	0.104	0	8	Ifi47
Gbp7	0	2.83539	0.558	0.09	0	8	Gbp7
Gbp4	0	3.71198	0.503	0.057	0	8	Gbp4
Oasl21	0	2.50818	0.576	0.136	0	8	Oasl2
Rnf213	0	2.32347	0.573	0.149	0	8	Rnf213
Serpina3g	0	3.65645	0.451	0.044	0	8	Serpina3g
Ifitm32	0	1.65928	0.653	0.252	0	8	Ifitm3
Bst23	0	1.62176	0.816	0.421	0	8	Bst2
Tapbp2	0	1.3671	0.722	0.347	0	8	Tapbp
Stat1	0	2.72372	0.448	0.074	0	8	Stat1
Ccl52	0	1.97901	0.565	0.196	0	8	Ccl5
Irgm2	0	3.23837	0.409	0.047	0	8	Irgm2
Zbp1	0	2.49338	0.448	0.093	0	8	Zbp1
Irf1	0	1.8672	0.502	0.164	0	8	Irf1
Irf7	0	2.77086	0.366	0.065	0	8	Irf7
Tap1	0	2.14481	0.393	0.093	0	8	Tap1
Rtp4	0	2.61976	0.357	0.063	0	8	Rtp4
Fgl2	0	2.41015	0.367	0.078	0	8	Fgl2
Pnp	0	2.01711	0.382	0.1	0	8	Pnp
Gbp6	0	3.90665	0.271	0.019	0	8	Gbp6
Ly6e3	0	0.987147	0.922	0.67	0	8	Ly6e
Samhd1	0	2.37551	0.286	0.056	0	8	Samhd1
Ccl12	0	2.58247	0.281	0.053	0	8	Ccl12
Rsad2	0	3.51874	0.256	0.03	0	8	Rsad2
Psmb81	2.82999e-290	1.17019	0.806	0.462	5.3818e-286	8	Psmb8
Parp12	1.39396e-283	1.932	0.369	0.101	2.65089e-279	8	Parp12
Cd522	4.57635e-282	1.53023	0.586	0.238	8.70285e-278	8	Cd52
Lgals3bp1	1.60159e-254	1.78288	0.419	0.138	3.04574e-250	8	Lgals3bp
H2-T231	1.37839e-249	1.75942	0.39	0.121	2.62128e-245	8	H2-T23
Psmb9	3.02539e-246	1.83676	0.358	0.106	5.75339e-242	8	Psmb9
B2m3	2.41073e-241	0.542039	0.999	0.973	4.58448e-237	8	B2m
C1qa3	3.43728e-240	0.744751	0.958	0.81	6.53668e-236	8	C1qa
Trafd1	2.16979e-238	1.93138	0.314	0.086	4.12629e-234	8	Trafd1
Ctss3	4.59898e-233	0.802126	0.946	0.753	8.74588e-229	8	Ctss
Psmb101	4.30691e-232	1.52575	0.46	0.168	8.19046e-228	8	Psmb10
C1qc4	3.72299e-231	0.83225	0.919	0.692	7.08001e-227	8	C1qc
H2-Ab12	1.77029e-194	1.10929	0.73	0.452	3.36655e-190	8	H2-Ab1
Tap2	7.9181e-187	1.52161	0.369	0.13	1.50578e-182	8	Tap2
Tgm2	9.24749e-186	1.60247	0.38	0.14	1.75859e-181	8	Tgm2
C1qb4	7.92421e-185	0.846723	0.83	0.565	1.50695e-180	8	C1qb
H2-Aa3	5.88831e-179	0.990606	0.785	0.547	1.11978e-174	8	H2-Aa
Cybb2	1.78497e-171	1.32872	0.438	0.181	3.39448e-167	8	Cybb
H2-D13	6.22901e-158	0.705244	0.869	0.666	1.18457e-153	8	H2-D1
Cd743	4.33222e-157	0.795893	0.888	0.752	8.23858e-153	8	Cd74
Aif12	1.50704e-152	1.30383	0.405	0.169	2.86594e-148	8	Aif1
Fcer1g3	3.85363e-145	0.967555	0.639	0.373	7.32845e-141	8	Fcer1g
Ctsc3	8.9791e-141	1.23198	0.432	0.196	1.70756e-136	8	Ctsc
H2-DMa1	4.78401e-138	1.43522	0.326	0.127	9.09775e-134	8	H2-DMa
Ptprc1	4.03316e-131	1.38096	0.32	0.125	7.66987e-127	8	Ptprc
H2-Eb13	5.55266e-122	0.936122	0.599	0.354	1.05595e-117	8	H2-Eb1
H2-K12	9.27431e-119	0.981504	0.506	0.268	1.7637e-114	8	H2-K1
Gatm3	2.4012e-117	0.933751	0.556	0.315	4.56636e-113	8	Gatm
Apobec31	2.03532e-114	0.821967	0.624	0.379	3.87057e-110	8	Apobec3
H2-T22	6.5974e-107	1.39346	0.256	0.097	1.25463e-102	8	H2-T22
Plaat31	1.0411e-90	1.05539	0.365	0.181	1.97985e-86	8	Plaat3
H2-Q63	2.72933e-89	1.04583	0.361	0.179	5.19037e-85	8	H2-Q6
Pld42	1.75756e-88	0.970587	0.401	0.209	3.34235e-84	8	Pld4
Cyba1	2.70248e-85	0.850147	0.483	0.28	5.1393e-81	8	Cyba
Psme1	7.7651e-84	1.23266	0.257	0.111	1.47669e-79	8	Psme1
Itm2b4	2.45084e-78	0.518389	0.817	0.664	4.66076e-74	8	Itm2b
H2-Q72	2.38627e-77	0.937834	0.378	0.202	4.53797e-73	8	H2-Q7
Cst33	1.06528e-76	0.48049	0.831	0.656	2.02584e-72	8	Cst3
Ucp23	4.21264e-70	0.924668	0.379	0.211	8.01117e-66	8	Ucp2
Cxcl161	9.29355e-69	0.962321	0.33	0.172	1.76735e-64	8	Cxcl16
Arhgdib3	3.06546e-66	0.716771	0.504	0.321	5.82958e-62	8	Arhgdib
Lyn2	6.94145e-65	0.946169	0.313	0.163	1.32006e-60	8	Lyn
Cd471	8.1863e-65	0.820048	0.404	0.236	1.55679e-60	8	Cd47
Rnf19b2	1.1199e-64	0.79183	0.432	0.26	2.12971e-60	8	Rnf19b
Lap3	2.98948e-64	0.973066	0.306	0.159	5.6851e-60	8	Lap3
Grn4	7.16349e-63	0.639573	0.577	0.398	1.36228e-58	8	Grn
Psap4	3.28008e-62	0.307173	0.971	0.909	6.23773e-58	8	Psap
Rap1b1	4.32668e-61	0.371674	0.896	0.773	8.22804e-57	8	Rap1b
Sh3bgrl31	1.46823e-59	0.548613	0.647	0.478	2.79213e-55	8	Sh3bgrl3
Mpeg13	6.13129e-54	0.819827	0.348	0.202	1.16599e-49	8	Mpeg1
Hist1h3b2	4.59516e-51	0.419462	0.804	0.676	8.73862e-47	8	Hist1h3b
Ctsz2	6.77635e-51	0.529037	0.603	0.439	1.28866e-46	8	Ctsz
Npc23	5.27435e-50	0.439955	0.754	0.619	1.00302e-45	8	Npc2
Efhd23	7.96835e-47	0.740705	0.346	0.208	1.51534e-42	8	Efhd2
Unc93b13	6.71314e-44	0.624241	0.429	0.283	1.27664e-39	8	Unc93b1
Capza21	3.747e-43	0.620042	0.417	0.272	7.12567e-39	8	Capza2
Tspo2	1.2104e-40	0.503491	0.54	0.392	2.30181e-36	8	Tspo
Tyrobp3	2.47544e-40	0.684338	0.354	0.224	4.70754e-36	8	Tyrobp
Laptm52	4.41701e-40	0.739539	0.313	0.19	8.39983e-36	8	Laptm5
Hspa51	1.92785e-39	0.282893	0.861	0.75	3.66619e-35	8	Hspa5
Chmp4b2	9.67642e-37	0.503665	0.506	0.366	1.84017e-32	8	Chmp4b
Gpx12	8.06397e-35	0.436964	0.583	0.448	1.53352e-30	8	Gpx1
Calr1	1.06113e-34	0.281975	0.865	0.751	2.01795e-30	8	Calr
Postn2	2.83327e-32	0.360216	0.743	0.651	5.38803e-28	8	Postn
Hist1h3c2	4.60966e-32	0.339309	0.734	0.621	8.76619e-28	8	Hist1h3c
Ubc	9.22881e-32	0.285806	0.832	0.73	1.75504e-27	8	Ubc
Axl3	9.50432e-31	0.351623	0.675	0.554	1.80744e-26	8	Axl
C3ar11	4.85025e-30	0.700011	0.267	0.167	9.22371e-26	8	C3ar1
Arpc1b1	2.92191e-28	0.322998	0.683	0.555	5.55661e-24	8	Arpc1b
Fcgr31	3.47527e-28	0.675901	0.253	0.158	6.60892e-24	8	Fcgr3
Fbn13	5.44786e-27	0.454415	0.437	0.318	1.03602e-22	8	Fbn1
Limd23	2.38078e-26	0.562413	0.32	0.216	4.52753e-22	8	Limd2
Pdia31	7.54938e-24	0.284535	0.699	0.586	1.43567e-19	8	Pdia3
Psmb41	3.57903e-23	0.263622	0.735	0.623	6.80625e-19	8	Psmb4
Ppa12	5.0495e-23	0.516168	0.333	0.234	9.60264e-19	8	Ppa1
Manf1	7.05143e-23	0.457263	0.404	0.3	1.34097e-18	8	Manf
Bgn2	3.00428e-22	0.510511	0.331	0.235	5.71324e-18	8	Bgn
Hist1h2bj3	6.84459e-21	0.252702	0.776	0.682	1.30164e-16	8	Hist1h2bj
Hexb3	6.67407e-20	0.431836	0.36	0.264	1.26921e-15	8	Hexb
Pcolce3	7.61517e-20	0.43929	0.393	0.298	1.44818e-15	8	Pcolce
Ctsh3	1.20016e-19	0.492495	0.307	0.218	2.28235e-15	8	Ctsh
Hist1h2bb2	1.56317e-19	0.277678	0.656	0.555	2.97267e-15	8	Hist1h2bb
Uqcr101	1.72634e-18	0.40612	0.381	0.287	3.28299e-14	8	Uqcr10
Sdf42	5.49949e-18	0.346395	0.456	0.358	1.04584e-13	8	Sdf4
Col1a11	6.4716e-18	0.257473	0.817	0.779	1.2307e-13	8	Col1a1
Selenow	4.17442e-17	0.29029	0.548	0.45	7.93849e-13	8	Selenow
Hist1h1d2	4.19121e-17	0.288998	0.55	0.447	7.97042e-13	8	Hist1h1d
Lgmn3	1.5121e-16	0.28012	0.581	0.487	2.87555e-12	8	Lgmn
Igfbp71	4.12342e-16	0.46328	0.299	0.222	7.84151e-12	8	Igfbp7
Cotl13	5.43447e-16	0.380594	0.382	0.295	1.03347e-11	8	Cotl1
Vars2	6.54851e-15	0.388677	0.363	0.282	1.24533e-10	8	Vars
Rcn12	1.41307e-13	0.398315	0.307	0.233	2.68723e-09	8	Rcn1
Hist1h2bk2	2.02486e-13	0.27596	0.527	0.445	3.85068e-09	8	Hist1h2bk
Rsrp13	1.62291e-12	0.337636	0.352	0.277	3.0863e-08	8	Rsrp1
Psmb21	4.35024e-12	0.332747	0.34	0.267	8.27285e-08	8	Psmb2
Rab5c1	1.72081e-11	0.363561	0.283	0.217	3.27246e-07	8	Rab5c
Tnfrsf1a1	4.63136e-11	0.348956	0.294	0.228	8.80745e-07	8	Tnfrsf1a
Tmbim6	5.35988e-11	0.340676	0.297	0.231	1.01929e-06	8	Tmbim6
Atp5g3	2.53322e-10	0.279981	0.373	0.303	4.81743e-06	8	Atp5g3
Gusb2	3.82626e-10	0.261931	0.417	0.346	7.2764e-06	8	Gusb
Kars3	4.35674e-10	0.355594	0.272	0.211	8.28522e-06	8	Kars
Erp292	6.89115e-10	0.283632	0.377	0.31	1.31049e-05	8	Erp29
Psma62	1.79538e-09	0.274533	0.36	0.294	3.41428e-05	8	Psma6
Atox13	2.16365e-09	0.314364	0.336	0.274	4.11462e-05	8	Atox1
C1qbp3	2.33477e-09	0.302	0.334	0.272	4.44003e-05	8	C1qbp
Psmb33	5.43856e-09	0.278223	0.351	0.288	0.000103425	8	Psmb3
Vamp81	1.7965e-08	0.327623	0.256	0.202	0.00034164	8	Vamp8
Psma73	4.48728e-08	0.301795	0.287	0.232	0.000853347	8	Psma7
Tgfbi3	7.39974e-07	0.285799	0.319	0.269	0.0140721	8	Tgfbi
Serinc33	7.76848e-07	0.269838	0.28	0.23	0.0147733	8	Serinc3
Arpc41	5.20046e-06	0.258854	0.253	0.208	0.0988971	8	Arpc4
Igfbp33	0	1.70484	0.687	0.298	0	9	Igfbp3
Col4a21	0	1.79426	0.569	0.206	0	9	Col4a2
Col4a1	0	1.86789	0.535	0.18	0	9	Col4a1
Cdh5	0	2.56272	0.309	0.057	0	9	Cdh5
Ctla2a	7.59378e-254	2.09837	0.34	0.09	1.44411e-249	9	Ctla2a
Plvap	3.58122e-230	2.09836	0.304	0.079	6.81041e-226	9	Plvap
Igfbp72	8.38613e-213	1.51535	0.52	0.211	1.59479e-208	9	Igfbp7
Nrep2	1.01477e-210	1.17789	0.726	0.41	1.92979e-206	9	Nrep
Postn3	8.30086e-208	1.16296	0.884	0.644	1.57857e-203	9	Postn
Col1a12	1.68106e-205	0.904016	0.942	0.773	3.19688e-201	9	Col1a1
Sparc2	3.75364e-180	0.709519	0.956	0.803	7.1383e-176	9	Sparc
Ptp4a3	1.69137e-156	1.73975	0.273	0.083	3.21648e-152	9	Ptp4a3
Mgp	1.34062e-124	1.49502	0.332	0.134	2.54945e-120	9	Mgp
Col3a11	1.78963e-111	0.439927	0.992	0.937	3.40334e-107	9	Col3a1
Ptn	1.36449e-91	1.3629	0.26	0.104	2.59485e-87	9	Ptn
Thbs23	4.88788e-87	0.786884	0.662	0.44	9.29528e-83	9	Thbs2
Col6a21	1.81614e-82	0.456167	0.937	0.832	3.45376e-78	9	Col6a2
Trp53i113	1.61961e-75	0.930917	0.428	0.238	3.08002e-71	9	Trp53i11
Serpinh12	3.18108e-73	0.594009	0.721	0.529	6.04945e-69	9	Serpinh1
Cilp1	1.14176e-63	0.94481	0.29	0.141	2.17129e-59	9	Cilp
Fn13	8.73412e-56	0.325829	0.983	0.93	1.66097e-51	9	Fn1
Igfbp42	1.13421e-53	0.459454	0.635	0.439	2.15693e-49	9	Igfbp4
Fscn12	2.10817e-53	0.448787	0.78	0.628	4.0091e-49	9	Fscn1
Col1a22	4.11339e-52	0.639511	0.847	0.715	7.82244e-48	9	Col1a2
Tgfb31	5.61728e-52	1.05087	0.288	0.155	1.06824e-47	9	Tgfb3
Mmp143	1.2349e-51	0.557876	0.598	0.424	2.3484e-47	9	Mmp14
Tnc3	6.01144e-43	0.591104	0.525	0.375	1.1432e-38	9	Tnc
Pxdn3	4.53367e-40	0.563493	0.504	0.353	8.62168e-36	9	Pxdn
Col6a11	2.95526e-39	0.334342	0.891	0.8	5.62002e-35	9	Col6a1
Col5a12	1.02228e-37	0.628724	0.503	0.364	1.94407e-33	9	Col5a1
Spry1	5.72847e-35	0.827087	0.251	0.143	1.08938e-30	9	Spry1
Col6a32	2.38974e-34	0.349734	0.816	0.722	4.54457e-30	9	Col6a3
Hspg21	1.48028e-33	0.640662	0.373	0.247	2.81504e-29	9	Hspg2
Dpt2	2.60021e-31	0.700915	0.278	0.169	4.94481e-27	9	Dpt
Fkbp102	2.61498e-30	0.598012	0.384	0.262	4.97291e-26	9	Fkbp10
Ube2r21	2.84974e-29	0.50768	0.447	0.32	5.41935e-25	9	Ube2r2
Sh3bgrl1	4.40832e-28	0.589829	0.37	0.254	8.38331e-24	9	Sh3bgrl
Haus73	6.91154e-28	0.59057	0.371	0.256	1.31437e-23	9	Haus7
Ext11	2.50437e-25	0.603661	0.308	0.204	4.76257e-21	9	Ext1
Col5a21	6.23506e-25	0.565503	0.256	0.159	1.18572e-20	9	Col5a2
Ptms2	3.92528e-24	0.271737	0.834	0.745	7.46471e-20	9	Ptms
Sept111	3.2176e-22	0.583558	0.302	0.207	6.11892e-18	9	2011-09-01
Marcks1	1.3954e-21	0.56337	0.29	0.196	2.65363e-17	9	Marcks
Erp293	2.58133e-20	0.439732	0.412	0.309	4.90891e-16	9	Erp29
Lamb12	2.59265e-20	0.450114	0.398	0.295	4.93045e-16	9	Lamb1
Serf21	2.04101e-19	0.375485	0.48	0.374	3.88139e-15	9	Serf2
P4hb1	2.54393e-19	0.254372	0.776	0.695	4.8378e-15	9	P4hb
Tcf42	9.02487e-19	0.491389	0.306	0.215	1.71626e-14	9	Tcf4
Maged12	1.93735e-18	0.51274	0.279	0.192	3.68426e-14	9	Maged1
Selenop3	4.03612e-18	0.406675	0.49	0.395	7.67548e-14	9	Selenop
Tgfb1	1.29852e-17	0.557974	0.254	0.174	2.4694e-13	9	Tgfb1
Aqp13	1.80067e-17	0.507886	0.277	0.193	3.42434e-13	9	Aqp1
Hnrnpdl2	1.20926e-16	0.455371	0.338	0.25	2.29965e-12	9	Hnrnpdl
Bgn3	1.37034e-16	0.372908	0.325	0.236	2.60597e-12	9	Bgn
Mmp23	1.64942e-16	0.454171	0.358	0.27	3.13669e-12	9	Mmp2
Tsc22d12	5.84413e-16	0.380246	0.386	0.293	1.11138e-11	9	Tsc22d1
Vasp1	9.18672e-15	0.453703	0.296	0.217	1.74704e-10	9	Vasp
Fstl12	5.92371e-14	0.515963	0.271	0.199	1.12651e-09	9	Fstl1
Pten	2.95303e-13	0.453274	0.27	0.198	5.61578e-09	9	Pten
Flna2	3.80239e-13	0.270333	0.608	0.529	7.23101e-09	9	Flna
H13	8.09805e-11	0.383679	0.302	0.235	1.54001e-06	9	H13
Snx92	1.7624e-10	0.382779	0.305	0.239	3.35156e-06	9	Snx9
Synpo1	2.4926e-10	0.420418	0.255	0.194	4.74018e-06	9	Synpo
Hdlbp1	7.14182e-10	0.338784	0.346	0.28	1.35816e-05	9	Hdlbp
Fndc3b2	2.74798e-09	0.366724	0.294	0.233	5.22583e-05	9	Fndc3b
Skp1a2	3.54411e-09	0.315703	0.341	0.276	6.73983e-05	9	Skp1a
Marcksl12	2.32477e-08	0.351865	0.266	0.21	0.000442102	9	Marcksl1
Cnn33	2.80054e-08	0.312918	0.327	0.267	0.000532578	9	Cnn3
Sptbn12	3.30644e-08	0.321241	0.313	0.255	0.000628786	9	Sptbn1
Phc22	7.13811e-08	0.299906	0.322	0.264	0.00135745	9	Phc2
Rab1b3	8.00861e-08	0.341587	0.274	0.22	0.001523	9	Rab1b
Sf3b22	9.90506e-08	0.27995	0.373	0.315	0.00188364	9	Sf3b2
Wasf21	1.55622e-07	0.329756	0.273	0.22	0.00295947	9	Wasf2
Csrp13	2.89062e-07	0.284761	0.293	0.238	0.00549709	9	Csrp1
Tmem1651	1.95843e-06	0.286407	0.29	0.24	0.0372434	9	Tmem165
Itgb53	4.68101e-06	0.250115	0.3	0.25	0.0890188	9	Itgb5
Copa1	1.14582e-05	0.27384	0.256	0.212	0.217902	9	Copa
Gpx3	0	5.28086	0.539	0.023	0	10	Gpx3
Bgn4	0	2.3251	0.721	0.219	0	10	Bgn
Col5a22	0	2.59816	0.619	0.144	0	10	Col5a2
Igfbp73	0	2.11752	0.653	0.207	0	10	Igfbp7
Ccl8	0	4.30241	0.47	0.04	0	10	Ccl8
Acta1	0	6.56079	0.462	0.042	0	10	Acta1
Des	0	6.32365	0.402	0.024	0	10	Des
Fbln2	0	5.88801	0.366	0.007	0	10	Fbln2
Tnnt3	0	6.68748	0.375	0.017	0	10	Tnnt3
Tnnc2	0	6.79878	0.358	0.013	0	10	Tnnc2
Atp2a1	0	6.65004	0.358	0.016	0	10	Atp2a1
C3	0	4.66468	0.365	0.023	0	10	C3
Mylpf	0	6.58123	0.354	0.015	0	10	Mylpf
Ttn	0	6.89128	0.35	0.012	0	10	Ttn
Ckm	0	6.84721	0.337	0.01	0	10	Ckm
Myh1	0	6.66158	0.338	0.015	0	10	Myh1
Myh4	0	6.52704	0.334	0.014	0	10	Myh4
Ccl6	0	3.38267	0.354	0.044	0	10	Ccl6
Car3	0	7.25574	0.315	0.007	0	10	Car3
Cryab	0	6.65602	0.316	0.008	0	10	Cryab
Eln	0	3.61458	0.323	0.032	0	10	Eln
Ccn5	0	6.43757	0.294	0.004	0	10	Ccn5
C4b	0	5.58988	0.284	0.007	0	10	C4b
Col1a23	0	1.82401	0.984	0.71	0	10	Col1a2
Hspb7	0	7.21352	0.266	0.004	0	10	Hspb7
Myl1	0	7.25117	0.258	0.004	0	10	Myl1
Mybpc2	0	7.45754	0.256	0.004	0	10	Mybpc2
Gas6	0	6.44965	0.25	0.003	0	10	Gas6
Serpine1	0	3.69308	0.274	0.032	0	10	Serpine1
Sod3	0	3.30101	0.264	0.029	0	10	Sod3
Col1a13	0	1.21681	0.993	0.772	0	10	Col1a1
Cilp2	1.51457e-236	2.10541	0.428	0.136	2.88026e-232	10	Cilp
Tpm2	5.4517e-230	2.92774	0.492	0.194	1.03675e-225	10	Tpm2
Mt21	5.69702e-213	1.22462	0.617	0.26	1.0834e-208	10	Mt2
C1qtnf3	3.53951e-198	2.31585	0.271	0.067	6.73109e-194	10	C1qtnf3
Col3a12	2.94164e-190	0.684776	0.996	0.937	5.59411e-186	10	Col3a1
Thbs12	1.18968e-183	1.46434	0.681	0.358	2.26242e-179	10	Thbs1
Crip1	8.28338e-183	1.97533	0.299	0.083	1.57525e-178	10	Crip1
Sparc3	1.86655e-156	0.711638	0.955	0.804	3.54961e-152	10	Sparc
Ankrd1	1.36273e-149	2.36823	0.269	0.082	2.5915e-145	10	Ankrd1
Mt11	6.01819e-117	0.616154	0.599	0.305	1.14448e-112	10	Mt1
Pcolce4	1.33673e-111	1.01481	0.553	0.292	2.54207e-107	10	Pcolce
Mgp1	3.4029e-105	1.73682	0.327	0.135	6.47129e-101	10	Mgp
Thbs24	1.19451e-96	1.01229	0.665	0.441	2.27159e-92	10	Thbs2
Tnc4	7.0317e-96	0.97576	0.612	0.372	1.33722e-91	10	Tnc
Selenop4	5.89216e-89	1.04862	0.604	0.391	1.12051e-84	10	Selenop
Rnase4	9.47301e-87	1.4253	0.262	0.102	1.80148e-82	10	Rnase4
Serpinf11	1.48221e-72	1.25863	0.258	0.108	2.81872e-68	10	Serpinf1
Plec1	7.76513e-68	0.667321	0.658	0.448	1.47669e-63	10	Plec
Fstl13	1.39713e-67	0.987246	0.376	0.195	2.65692e-63	10	Fstl1
Ybx31	9.14503e-66	0.862608	0.606	0.44	1.73911e-61	10	Ybx3
Stab11	9.36273e-59	1.11577	0.292	0.144	1.78051e-54	10	Stab1
Tpm11	6.11002e-57	0.777086	0.851	0.764	1.16194e-52	10	Tpm1
Col4a11	1.25549e-56	1.06203	0.35	0.19	2.38756e-52	10	Col4a1
Aldoa3	7.12466e-56	1.17749	0.704	0.566	1.3549e-51	10	Aldoa
Igfbp34	1.87826e-47	0.848125	0.481	0.31	3.57189e-43	10	Igfbp3
Serpinh13	1.97146e-42	0.481941	0.696	0.532	3.74913e-38	10	Serpinh1
Col5a13	8.87693e-42	0.564109	0.536	0.363	1.68813e-37	10	Col5a1
Igfbp43	1.6018e-41	0.63474	0.6	0.442	3.04614e-37	10	Igfbp4
Fbn14	6.9743e-39	0.624695	0.472	0.317	1.3263e-34	10	Fbn1
Selenow1	3.88856e-35	0.627893	0.569	0.45	7.39487e-31	10	Selenow
Dpt3	1.26796e-34	0.760507	0.292	0.169	2.41128e-30	10	Dpt
Tnfrsf1a2	5.20012e-32	0.656139	0.356	0.226	9.88907e-28	10	Tnfrsf1a
Rsrp14	1.09985e-31	0.608765	0.411	0.275	2.09159e-27	10	Rsrp1
Col4a22	1.58214e-29	0.75361	0.338	0.219	3.00876e-25	10	Col4a2
Ifitm33	5.20512e-29	0.512732	0.404	0.268	9.89858e-25	10	Ifitm3
Gnas2	4.1309e-22	0.2683	0.785	0.679	7.85572e-18	10	Gnas
Tagln22	3.0959e-21	0.34855	0.624	0.506	5.88748e-17	10	Tagln2
Atp2a22	4.06241e-21	0.581882	0.428	0.324	7.72548e-17	10	Atp2a2
Nfe2l11	1.21257e-20	0.634963	0.311	0.214	2.30594e-16	10	Nfe2l1
Mmp24	6.32213e-18	0.481419	0.37	0.27	1.20228e-13	10	Mmp2
Myl12a1	7.33021e-18	0.328786	0.651	0.556	1.39399e-13	10	Myl12a
BC0055372	1.57147e-17	0.493529	0.328	0.233	2.98846e-13	10	BC005537
Sptbn13	3.07348e-16	0.47497	0.345	0.254	5.84483e-12	10	Sptbn1
Gpx13	2.18706e-15	0.319124	0.551	0.451	4.15914e-11	10	Gpx1
Txndc5	4.65117e-14	0.400781	0.371	0.283	8.84513e-10	10	Txndc5
Atp5e1	1.04298e-13	0.319308	0.547	0.46	1.98343e-09	10	Atp5e
Ctsd3	2.47318e-13	0.401564	0.342	0.258	4.70325e-09	10	Ctsd
Ucp24	3.84061e-13	0.447274	0.296	0.217	7.30368e-09	10	Ucp2
Capn21	4.20634e-13	0.460225	0.286	0.209	7.9992e-09	10	Capn2
Tgfbr23	1.72704e-10	0.399962	0.269	0.201	3.28431e-06	10	Tgfbr2
Map7d11	2.30244e-10	0.413339	0.279	0.212	4.37856e-06	10	Map7d1
Emp11	4.07635e-10	0.279306	0.464	0.385	7.75199e-06	10	Emp1
Ski2	9.52671e-10	0.380768	0.29	0.223	1.81169e-05	10	Ski
Wdr1	1.10215e-09	0.40604	0.271	0.206	2.09595e-05	10	Wdr1
Tnfrsf12a2	1.30218e-09	0.304001	0.377	0.302	2.47635e-05	10	Tnfrsf12a
Tubb63	1.50246e-08	0.290448	0.43	0.363	0.000285723	10	Tubb6
Jund1	2.93054e-08	0.271617	0.356	0.287	0.000557301	10	Jund
Dab23	5.27367e-08	0.393041	0.285	0.228	0.00100289	10	Dab2
Akt11	9.4387e-08	0.26266	0.407	0.342	0.00179496	10	Akt1
Zyx1	1.73369e-07	0.316973	0.288	0.23	0.00329695	10	Zyx
Cyba2	5.47936e-07	0.283602	0.347	0.289	0.0104201	10	Cyba
Itgb54	1.05577e-05	0.258061	0.301	0.25	0.200775	10	Itgb5
Acta11	0	1.1447	0.385	0.051	0	11	Acta1
Vim2	5.39097e-148	0.543022	1	0.958	1.0252e-143	11	Vim
Pa2g41	4.11506e-126	0.869671	0.904	0.553	7.82561e-122	11	Pa2g4
Cfl12	7.24395e-123	0.569908	0.996	0.92	1.37758e-118	11	Cfl1
Actb1	1.24771e-99	0.467022	0.997	0.919	2.37277e-95	11	Actb
Txn11	1.47721e-92	0.509325	0.984	0.865	2.80921e-88	11	Txn1
Hist1h2bj4	1.66702e-83	0.60174	0.943	0.681	3.17017e-79	11	Hist1h2bj
Col6a12	2.49623e-81	0.493347	0.98	0.8	4.74708e-77	11	Col6a1
Fkbp1a2	1.74172e-80	0.755769	0.803	0.515	3.31223e-76	11	Fkbp1a
Myl12a2	1.15003e-78	0.739008	0.813	0.553	2.18702e-74	11	Myl12a
Hist1h3c3	7.78626e-76	0.624514	0.896	0.62	1.48071e-71	11	Hist1h3c
Emp12	1.18108e-72	0.863294	0.662	0.381	2.24605e-68	11	Emp1
Col3a13	6.23373e-71	0.273979	0.998	0.938	1.18547e-66	11	Col3a1
Strap	1.41084e-68	1.21704	0.387	0.168	2.68299e-64	11	Strap
Polr1d1	5.19567e-68	0.721429	0.759	0.489	9.88061e-64	11	Polr1d
Col6a22	4.4516e-66	0.395646	0.985	0.833	8.4656e-62	11	Col6a2
Gnas3	6.18317e-65	0.572783	0.884	0.678	1.17585e-60	11	Gnas
Hist1h2bb3	2.06292e-64	0.622159	0.831	0.553	3.92305e-60	11	Hist1h2bb
Eef23	5.41047e-63	0.648877	0.794	0.514	1.02891e-58	11	Eef2
Oaz12	6.82229e-63	0.688239	0.752	0.475	1.29739e-58	11	Oaz1
Hist1h3b3	3.97012e-58	0.493697	0.912	0.676	7.54999e-54	11	Hist1h3b
Ank2	5.07734e-58	0.878775	0.53	0.287	9.65558e-54	11	Ank
Calr2	9.02055e-58	0.464506	0.945	0.752	1.71544e-53	11	Calr
Myh92	1.16666e-57	0.557199	0.848	0.621	2.21864e-53	11	Myh9
Ppp1r14b3	1.97088e-57	0.689375	0.74	0.494	3.74802e-53	11	Ppp1r14b
Hnrnpa01	5.09206e-57	0.531364	0.877	0.67	9.68356e-53	11	Hnrnpa0
Akr1a1	4.26969e-56	0.423014	0.95	0.833	8.11967e-52	11	Akr1a1
Hspe12	1.75856e-55	0.796824	0.587	0.339	3.34426e-51	11	Hspe1
Hist2h2bb4	1.20355e-51	0.39614	0.978	0.774	2.28879e-47	11	Hist2h2bb
Eif4g11	1.69785e-48	0.700677	0.666	0.445	3.2288e-44	11	Eif4g1
Atp5b2	2.99254e-46	0.604859	0.716	0.482	5.69091e-42	11	Atp5b
Ybx32	5.36657e-46	0.644655	0.668	0.442	1.02056e-41	11	Ybx3
Hist1h1a2	8.03365e-46	0.826489	0.471	0.259	1.52776e-41	11	Hist1h1a
Eef1g2	5.18633e-45	0.405878	0.94	0.78	9.86285e-41	11	Eef1g
Cdk14	9.14776e-45	0.865159	0.443	0.241	1.73963e-40	11	Cdk1
Pmepa13	1.76623e-44	0.584021	0.706	0.467	3.35885e-40	11	Pmepa1
Ahnak2	1.24007e-41	0.38253	0.927	0.697	2.35823e-37	11	Ahnak
Tle51	3.51664e-40	0.544836	0.736	0.527	6.6876e-36	11	Tle5
Sparc4	4.69651e-40	0.297604	0.965	0.807	8.93136e-36	11	Sparc
Ncl2	5.41312e-39	0.449116	0.836	0.636	1.02941e-34	11	Ncl
Gnb11	6.14207e-39	0.523771	0.753	0.55	1.16804e-34	11	Gnb1
Serpinh14	2.87635e-38	0.502792	0.754	0.533	5.46995e-34	11	Serpinh1
Akt12	1.92927e-37	0.708382	0.535	0.339	3.6689e-33	11	Akt1
Hist1h1c2	3.19354e-37	0.352537	0.927	0.762	6.07316e-33	11	Hist1h1c
Gpx14	3.28783e-37	0.565082	0.662	0.449	6.25246e-33	11	Gpx1
Hist1h3d3	1.69011e-36	0.433855	0.799	0.573	3.21409e-32	11	Hist1h3d
Atp5k1	4.27262e-36	0.832552	0.402	0.227	8.12525e-32	11	Atp5k
Ssr33	5.1933e-36	0.74193	0.47	0.282	9.8761e-32	11	Ssr3
Hspa52	6.40322e-35	0.318225	0.927	0.752	1.2177e-30	11	Hspa5
Tnfrsf12a3	7.28892e-35	0.683451	0.492	0.3	1.38613e-30	11	Tnfrsf12a
Txndc51	1.89146e-34	0.727471	0.465	0.282	3.59699e-30	11	Txndc5
Gpi14	3.85816e-34	0.371381	0.728	0.466	7.33705e-30	11	Gpi1
Col6a33	7.17502e-34	0.342161	0.928	0.721	1.36447e-29	11	Col6a3
Selenow2	1.21654e-33	0.546825	0.647	0.45	2.31349e-29	11	Selenow
Fscn13	1.36216e-33	0.4262	0.814	0.63	2.59042e-29	11	Fscn1
Ubap2l2	6.89074e-33	0.815618	0.38	0.215	1.31041e-28	11	Ubap2l
Eif4g22	1.59865e-31	0.325262	0.943	0.827	3.04015e-27	11	Eif4g2
Selenof2	2.31133e-31	0.569631	0.588	0.399	4.39545e-27	11	Selenof
Hist1h1e2	3.15826e-31	0.437433	0.751	0.541	6.00607e-27	11	Hist1h1e
Anxa51	8.1528e-31	0.489395	0.679	0.484	1.55042e-26	11	Anxa5
Hnrnpk1	1.29417e-30	0.636243	0.511	0.332	2.46112e-26	11	Hnrnpk
Selenop5	1.30887e-30	0.345524	0.627	0.394	2.48907e-26	11	Selenop
Ddb11	4.31292e-30	0.427962	0.77	0.589	8.20188e-26	11	Ddb1
Mif3	5.56086e-30	0.426083	0.717	0.497	1.05751e-25	11	Mif
Bag11	6.46231e-30	0.532424	0.622	0.437	1.22894e-25	11	Bag1
Slc25a42	8.1594e-30	0.310847	0.928	0.787	1.55167e-25	11	Slc25a4
Ccna23	1.01583e-29	0.640505	0.474	0.298	1.9318e-25	11	Ccna2
Anxa12	1.00781e-28	0.325509	0.881	0.707	1.91656e-24	11	Anxa1
Eif4a11	1.17446e-28	0.672547	0.447	0.28	2.23348e-24	11	Eif4a1
Erh3	1.32844e-28	0.51086	0.597	0.405	2.5263e-24	11	Erh
Jdp22	9.44963e-27	0.610764	0.44	0.273	1.79704e-22	11	Jdp2
Psmd32	1.3153e-25	0.596885	0.48	0.318	2.50131e-21	11	Psmd3
Ly6e4	5.56407e-25	0.291723	0.867	0.679	1.05812e-20	11	Ly6e
Lamp13	1.78554e-24	0.366208	0.773	0.604	3.39556e-20	11	Lamp1
Ppp1ca3	1.89821e-24	0.322731	0.862	0.714	3.60983e-20	11	Ppp1ca
Hist1h2bk3	2.42029e-24	0.395649	0.644	0.444	4.60266e-20	11	Hist1h2bk
Msn1	7.36344e-24	0.44591	0.629	0.457	1.4003e-19	11	Msn
Col5a14	1.88628e-23	0.410229	0.549	0.366	3.58714e-19	11	Col5a1
Ankrd13a	2.33202e-23	0.842246	0.266	0.148	4.4348e-19	11	Ankrd13a
Aldoa4	3.65576e-23	0.26565	0.782	0.566	6.95216e-19	11	Aldoa
Srsf91	8.27947e-23	0.568712	0.466	0.314	1.57451e-18	11	Srsf9
Prpf192	1.3411e-22	0.720108	0.338	0.206	2.55037e-18	11	Prpf19
Gspt1	1.99282e-22	0.847877	0.259	0.144	3.78975e-18	11	Gspt1
Cap12	3.35687e-22	0.478007	0.557	0.396	6.38377e-18	11	Cap1
Npm12	4.75867e-22	0.284563	0.897	0.715	9.04957e-18	11	Npm1
Canx2	7.89502e-22	0.297188	0.882	0.739	1.5014e-17	11	Canx
Sfpq2	9.90437e-22	0.513676	0.533	0.382	1.88351e-17	11	Sfpq
Atp5a11	1.46527e-21	0.389712	0.682	0.517	2.7865e-17	11	Atp5a1
Trim282	3.54001e-21	0.611073	0.415	0.275	6.73203e-17	11	Trim28
Fgfr13	4.06214e-21	0.341363	0.745	0.574	7.72498e-17	11	Fgfr1
Tcp12	5.26396e-21	0.309801	0.827	0.655	1.00105e-16	11	Tcp1
Set2	6.34663e-21	0.680551	0.335	0.207	1.20694e-16	11	Set
Dek3	1.24315e-20	0.536244	0.453	0.307	2.36409e-16	11	Dek
Vars3	1.56323e-20	0.571401	0.424	0.283	2.97279e-16	11	Vars
Hist2h2ac	2.17711e-20	0.708476	0.31	0.189	4.14021e-16	11	Hist2h2ac
Rab1a1	5.07896e-20	0.468127	0.54	0.391	9.65867e-16	11	Rab1a
Uqcr102	7.92973e-20	0.534294	0.43	0.288	1.508e-15	11	Uqcr10
Slc25a53	8.80034e-20	0.459933	0.55	0.399	1.67356e-15	11	Slc25a5
Pdia32	2.71552e-19	0.335387	0.745	0.588	5.16411e-15	11	Pdia3
Mtpn1	4.00539e-19	0.551613	0.416	0.281	7.61705e-15	11	Mtpn
Ckap4	5.40435e-19	0.771514	0.255	0.148	1.02775e-14	11	Ckap4
Psmb42	6.21289e-19	0.310826	0.786	0.625	1.18151e-14	11	Psmb4
Wls4	1.11946e-18	0.289584	0.783	0.609	2.12888e-14	11	Wls
Csde11	1.62333e-18	0.258173	0.879	0.755	3.08708e-14	11	Csde1
Bgn5	1.92936e-18	0.348291	0.378	0.237	3.66906e-14	11	Bgn
Ddx392	2.12157e-18	0.679214	0.298	0.184	4.03459e-14	11	Ddx39
Surf4	2.58816e-18	0.709209	0.283	0.173	4.9219e-14	11	Surf4
Mprip	4.2129e-18	0.732498	0.264	0.158	8.01167e-14	11	Mprip
2002-06-01	5.40994e-18	0.559251	0.384	0.256	1.02881e-13	11	Jun
Eif4h1	1.0059e-17	0.469188	0.511	0.375	1.91293e-13	11	Eif4h
Cnbp2	1.0224e-17	0.328178	0.718	0.572	1.94429e-13	11	Cnbp
Ddx54	1.19456e-17	0.461605	0.477	0.337	2.2717e-13	11	Ddx5
Ubc1	3.11732e-17	0.252981	0.856	0.733	5.92821e-13	11	Ubc
Flna3	4.3919e-17	0.33532	0.678	0.528	8.35207e-13	11	Flna
S100a111	5.56437e-17	0.300834	0.738	0.572	1.05818e-12	11	S100a11
Ssr1	8.52727e-17	0.574741	0.363	0.243	1.62163e-12	11	Ssr1
Phb2	1.31462e-16	0.668	0.283	0.178	2.50002e-12	11	Phb2
Ube2m1	1.53214e-16	0.477949	0.468	0.34	2.91368e-12	11	Ube2m
Cct6a1	3.11063e-16	0.615941	0.305	0.196	5.91548e-12	11	Cct6a
H3f3b2	6.08717e-16	0.303421	0.718	0.568	1.1576e-11	11	H3f3b
Hspa91	7.40856e-16	0.35026	0.586	0.438	1.40889e-11	11	Hspa9
Ccnd14	9.26511e-16	0.252563	0.759	0.569	1.76195e-11	11	Ccnd1
Atox14	1.22636e-15	0.5093	0.395	0.274	2.33216e-11	11	Atox1
Gatad1	4.19347e-15	0.627788	0.289	0.187	7.97471e-11	11	Gatad1
Atp6v0c2	4.84079e-15	0.520792	0.371	0.256	9.20573e-11	11	Atp6v0c
Itgb55	5.15841e-15	0.507876	0.365	0.249	9.80975e-11	11	Itgb5
Glrx53	5.16537e-15	0.525458	0.37	0.256	9.82299e-11	11	Glrx5
Itgav2	1.39026e-14	0.442134	0.441	0.318	2.64386e-10	11	Itgav
Ctnnb1	2.54345e-14	0.609005	0.283	0.184	4.83688e-10	11	Ctnnb1
Clta3	2.6483e-14	0.282346	0.714	0.578	5.03627e-10	11	Clta
Pgk12	2.82452e-14	0.390271	0.396	0.272	5.37139e-10	11	Pgk1
Hist1h1d3	4.08675e-14	0.332927	0.586	0.449	7.77178e-10	11	Hist1h1d
Calu3	4.09544e-14	0.386844	0.499	0.372	7.7883e-10	11	Calu
Polr2f	4.74144e-14	0.617099	0.271	0.175	9.01681e-10	11	Polr2f
Eif3l	4.95529e-14	0.637074	0.267	0.172	9.42347e-10	11	Eif3l
Sqstm12	5.20397e-14	0.276417	0.501	0.356	9.89639e-10	11	Sqstm1
Ubxn12	6.01414e-14	0.433048	0.432	0.313	1.14371e-09	11	Ubxn1
Mlec3	7.59235e-14	0.325524	0.619	0.487	1.44384e-09	11	Mlec
Tgfbr24	9.63123e-14	0.55308	0.303	0.202	1.83157e-09	11	Tgfbr2
Hnrnpu	1.14478e-13	0.628693	0.262	0.169	2.17703e-09	11	Hnrnpu
Plec2	1.17935e-13	0.283193	0.602	0.453	2.24277e-09	11	Plec
Wwtr12	1.56234e-13	0.36255	0.514	0.387	2.97111e-09	11	Wwtr1
Hspd12	2.0046e-13	0.413846	0.441	0.321	3.81215e-09	11	Hspd1
Gng112	2.55558e-13	0.304213	0.596	0.459	4.85994e-09	11	Gng11
Ndufv1	2.89776e-13	0.594186	0.274	0.18	5.51067e-09	11	Ndufv1
Kpnb12	3.44716e-13	0.329248	0.586	0.459	6.55547e-09	11	Kpnb1
Sh3bgrl32	4.62683e-13	0.306137	0.615	0.484	8.79885e-09	11	Sh3bgrl3
Ywhaq1	9.49891e-13	0.27159	0.691	0.562	1.80641e-08	11	Ywhaq
Calm21	1.10457e-12	0.395292	0.459	0.343	2.10055e-08	11	Calm2
Cd441	1.75594e-12	0.255783	0.661	0.518	3.33928e-08	11	Cd44
Amfr3	2.03871e-12	0.539544	0.306	0.21	3.87702e-08	11	Amfr
Tra2a	2.31066e-12	0.569058	0.276	0.185	4.39419e-08	11	Tra2a
Cyc11	2.98133e-12	0.414715	0.439	0.329	5.6696e-08	11	Cyc1
Rpn1	4.86586e-12	0.326358	0.55	0.43	9.25341e-08	11	Rpn1
Arf11	5.37571e-12	0.547918	0.289	0.197	1.0223e-07	11	Arf1
Itgb12	7.05016e-12	0.303562	0.584	0.462	1.34073e-07	11	Itgb1
Atp5g31	9.50067e-12	0.443178	0.406	0.304	1.80674e-07	11	Atp5g3
Zfp91	9.61131e-12	0.591726	0.261	0.175	1.82778e-07	11	Zfp91
Srsf12	1.65433e-11	0.500947	0.309	0.216	3.14605e-07	11	Srsf1
Rnf101	1.81636e-11	0.352975	0.494	0.383	3.45417e-07	11	Rnf10
Ptgfrn3	3.01721e-11	0.464105	0.321	0.226	5.73782e-07	11	Ptgfrn
Top2a2	3.11776e-11	0.538915	0.273	0.186	5.92905e-07	11	Top2a
Fstl14	4.1172e-11	0.482373	0.291	0.201	7.82967e-07	11	Fstl1
Eif3i1	4.27825e-11	0.347017	0.506	0.398	8.13596e-07	11	Eif3i
Mdh12	5.03187e-11	0.489565	0.304	0.213	9.56912e-07	11	Mdh1
Anapc51	9.72192e-11	0.42889	0.354	0.258	1.84882e-06	11	Anapc5
Hnrnpa2b11	1.07832e-10	0.485697	0.304	0.215	2.05064e-06	11	Hnrnpa2b1
Rpn2	1.15545e-10	0.393925	0.417	0.317	2.19731e-06	11	Rpn2
Sdf43	1.19144e-10	0.362381	0.464	0.36	2.26576e-06	11	Sdf4
Atp5d2	3.56573e-10	0.27572	0.575	0.462	6.78096e-06	11	Atp5d
Rbms11	5.62265e-10	0.407737	0.361	0.268	1.06926e-05	11	Rbms1
Tgfbi4	7.00498e-10	0.362033	0.366	0.269	1.33214e-05	11	Tgfbi
Atf41	7.36585e-10	0.311857	0.453	0.347	1.40076e-05	11	Atf4
Tln1	1.87919e-09	0.351115	0.421	0.325	3.57365e-05	11	Tln1
Ctbp11	2.06783e-09	0.358797	0.413	0.318	3.93239e-05	11	Ctbp1
Ngf2	2.27908e-09	0.420272	0.291	0.207	4.33413e-05	11	Ngf
Slc25a391	2.40338e-09	0.406773	0.342	0.254	4.57051e-05	11	Slc25a39
Bud311	4.02227e-09	0.462287	0.284	0.205	7.64916e-05	11	Bud31
Csnk1a12	5.3308e-09	0.416286	0.318	0.234	0.000101376	11	Csnk1a1
Zfp36l22	5.66919e-09	0.362459	0.384	0.293	0.000107811	11	Zfp36l2
Col4a12	7.27045e-09	0.366309	0.276	0.195	0.000138262	11	Col4a1
Sec61a1	7.69111e-09	0.462675	0.273	0.196	0.000146262	11	Sec61a1
Caprin12	9.04408e-09	0.252991	0.563	0.459	0.000171991	11	Caprin1
Cdk43	9.37803e-09	0.41428	0.322	0.239	0.000178342	11	Cdk4
Ube2s2	1.15222e-08	0.436503	0.294	0.215	0.000219117	11	Ube2s
Fkbp41	1.40763e-08	0.470206	0.267	0.193	0.000267688	11	Fkbp4
Tnfrsf1a3	3.10751e-08	0.410765	0.308	0.23	0.000590955	11	Tnfrsf1a
S100a102	4.00051e-08	0.369281	0.334	0.252	0.000760778	11	S100a10
Srrm2	6.68546e-08	0.371423	0.338	0.258	0.00127137	11	Srrm2
Srsf62	7.28585e-08	0.371469	0.339	0.259	0.00138555	11	Srsf6
Cox6a11	7.92712e-08	0.300295	0.434	0.346	0.0015075	11	Cox6a1
Rnf1871	8.81508e-08	0.305454	0.424	0.336	0.00167636	11	Rnf187
Tcf25	1.27027e-07	0.439111	0.258	0.188	0.00241568	11	Tcf25
Bcap311	1.76565e-07	0.411196	0.279	0.208	0.00335773	11	Bcap31
Map7d12	1.9468e-07	0.40144	0.284	0.213	0.00370222	11	Map7d1
Efemp21	2.3553e-07	0.387941	0.309	0.236	0.00447907	11	Efemp2
Ywhag2	3.32089e-07	0.278203	0.477	0.393	0.00631534	11	Ywhag
Ssr21	4.04645e-07	0.354054	0.341	0.266	0.00769513	11	Ssr2
Uqcrh2	4.27847e-07	0.407759	0.267	0.199	0.00813637	11	Uqcrh
Snx51	4.45114e-07	0.419311	0.258	0.191	0.00846473	11	Snx5
Dap3	8.60793e-07	0.305546	0.37	0.293	0.0163697	11	Dap
Ptbp3	9.01254e-07	0.301364	0.411	0.334	0.0171392	11	Ptbp3
Hspg22	1.35181e-06	0.316092	0.324	0.251	0.0257074	11	Hspg2
Cox8a3	1.39786e-06	0.268985	0.451	0.372	0.0265831	11	Cox8a
Sec61b2	1.67614e-06	0.304464	0.372	0.298	0.0318751	11	Sec61b
Atp2a23	2.04693e-06	0.261195	0.405	0.326	0.0389264	11	Atp2a2
Mmp25	2.5627e-06	0.287032	0.345	0.272	0.0487348	11	Mmp2
Zmiz12	4.06131e-06	0.380082	0.251	0.19	0.077234	11	Zmiz1
Lman22	7.92049e-06	0.335295	0.304	0.24	0.150624	11	Lman2
Eif3g3	1.00335e-05	0.252475	0.412	0.339	0.190807	11	Eif3g
Psma74	1.08186e-05	0.315869	0.297	0.234	0.205737	11	Psma7
Atp1a11	1.9396e-05	0.340904	0.262	0.204	0.368853	11	Atp1a1
Tomm52	2.2069e-05	0.296995	0.308	0.245	0.419685	11	Tomm5
Psmb72	2.27501e-05	0.313486	0.292	0.231	0.432639	11	Psmb7
Rcc21	2.50679e-05	0.346248	0.259	0.202	0.476715	11	Rcc2
Zyx2	2.6263e-05	0.306389	0.291	0.23	0.499443	11	Zyx
Sri2	2.62645e-05	0.341278	0.258	0.201	0.499472	11	Sri
Dazap21	2.66338e-05	0.345243	0.259	0.202	0.506496	11	Dazap2
Csnk2b1	4.64143e-05	0.287278	0.306	0.246	0.882661	11	Csnk2b
Arl4c2	5.06143e-05	0.306985	0.274	0.217	0.962532	11	Arl4c
Cfdp12	8.27587e-05	0.307821	0.28	0.225	1	11	Cfdp1
Timm133	8.27612e-05	0.284695	0.289	0.232	1	11	Timm13
Cct82	0.000104376	0.307155	0.258	0.205	1	11	Cct8
Sema7a1	0.000146183	0.288248	0.266	0.213	1	11	Sema7a
Rcn13	0.000182834	0.272122	0.29	0.236	1	11	Rcn1
Prrc2a1	0.000671948	0.293915	0.258	0.212	1	11	Prrc2a
Gmps2	0.000975903	0.267409	0.257	0.211	1	11	Gmps
Capn22	0.000989089	0.264909	0.257	0.211	1	11	Capn2
Hist1h3b4	7.95409e-136	0.957606	0.955	0.677	1.51263e-131	12	Hist1h3b
Hist2h2bb5	9.33864e-113	0.771809	0.975	0.775	1.77593e-108	12	Hist2h2bb
Pa2g42	4.12131e-110	1.0175	0.883	0.555	7.8375e-106	12	Pa2g4
Hist1h2bj5	5.7343e-97	0.78885	0.943	0.682	1.09049e-92	12	Hist1h2bj
Ncl3	8.97449e-84	0.801518	0.904	0.635	1.70668e-79	12	Ncl
Hist1h1e3	9.48113e-83	0.872108	0.842	0.54	1.80303e-78	12	Hist1h1e
Hist1h3d4	2.26887e-80	0.799899	0.878	0.572	4.31472e-76	12	Hist1h3d
Hist1h1c3	2.48925e-80	0.657411	0.936	0.763	4.73381e-76	12	Hist1h1c
Anp32b2	4.16858e-80	0.60455	0.975	0.818	7.92739e-76	12	Anp32b
Hist1h2bb4	1.41643e-79	0.825545	0.846	0.554	2.69363e-75	12	Hist1h2bb
Hist1h3c4	2.18679e-77	0.780177	0.885	0.622	4.15861e-73	12	Hist1h3c
Plec3	1.59008e-69	0.904362	0.743	0.451	3.02386e-65	12	Plec
Lmna1	2.03232e-69	0.779135	0.838	0.586	3.86486e-65	12	Lmna
Cct32	6.60976e-69	0.724123	0.867	0.603	1.25698e-64	12	Cct3
Ybx33	1.26022e-68	0.942086	0.732	0.442	2.39656e-64	12	Ybx3
Hist1h1d4	3.70679e-64	0.847083	0.74	0.447	7.04921e-60	12	Hist1h1d
Hdgf2	3.43542e-60	0.62267	0.909	0.68	6.53314e-56	12	Hdgf
H2afz4	7.435e-60	0.659475	0.87	0.619	1.41391e-55	12	H2afz
Ppp1r14b4	1.15902e-59	0.753984	0.785	0.495	2.20411e-55	12	Ppp1r14b
Ccna24	1.18062e-59	1.01492	0.573	0.297	2.24519e-55	12	Ccna2
Gpx15	3.46785e-59	0.805457	0.735	0.449	6.59481e-55	12	Gpx1
Hist2h2ac1	4.6833e-57	1.20115	0.423	0.187	8.90623e-53	12	Hist2h2ac
Rpn11	5.03985e-56	0.824145	0.703	0.428	9.58428e-52	12	Rpn1
Hist1h2bk4	3.67706e-55	0.791935	0.725	0.444	6.99267e-51	12	Hist1h2bk
Atp5b3	9.13167e-54	0.777595	0.737	0.483	1.73657e-49	12	Atp5b
Ahnak3	2.09626e-53	0.617968	0.897	0.699	3.98646e-49	12	Ahnak
Tcp13	2.78559e-52	0.596894	0.88	0.655	5.29736e-48	12	Tcp1
Myl12a3	7.7534e-52	0.66936	0.809	0.555	1.47446e-47	12	Myl12a
Tnfrsf12a4	1.88837e-50	0.952377	0.553	0.3	3.59112e-46	12	Tnfrsf12a
Cfl13	5.07401e-49	0.406617	0.997	0.92	9.64924e-45	12	Cfl1
Cdk15	3.81532e-48	1.05174	0.472	0.242	7.25559e-44	12	Cdk1
Hnrnpab3	1.777e-45	0.422518	0.968	0.851	3.37932e-41	12	Hnrnpab
Hist1h1a3	2.8008e-45	0.943513	0.496	0.26	5.32629e-41	12	Hist1h1a
Actb2	4.07166e-45	0.349577	0.994	0.919	7.74308e-41	12	Actb
Capn23	9.61977e-45	1.11562	0.419	0.208	1.82939e-40	12	Capn2
Hist1h4h	1.9128e-44	1.16376	0.351	0.157	3.63758e-40	12	Hist1h4h
S100a112	4.4583e-43	0.621497	0.793	0.572	8.47835e-39	12	S100a11
Hspd13	1.45163e-42	0.871696	0.552	0.32	2.76057e-38	12	Hspd1
Hspa53	2.61996e-41	0.455152	0.92	0.753	4.98238e-37	12	Hspa5
Nop58	1.6835e-40	1.29206	0.275	0.114	3.20151e-36	12	Nop58
Set3	2.78669e-40	1.00244	0.411	0.206	5.29944e-36	12	Set
Hsp90b11	8.66475e-40	0.319711	0.993	0.931	1.64777e-35	12	Hsp90b1
Vcp2	4.12936e-39	0.701151	0.644	0.405	7.85281e-35	12	Vcp
Ngf3	4.19526e-39	1.17725	0.395	0.206	7.97813e-35	12	Ngf
Tubb64	5.38487e-39	0.786815	0.588	0.361	1.02404e-34	12	Tubb6
Nudc2	2.80304e-38	0.72898	0.606	0.371	5.33054e-34	12	Nudc
Txn12	6.02234e-38	0.43952	0.971	0.866	1.14527e-33	12	Txn1
Calr3	6.32009e-38	0.450877	0.927	0.753	1.20189e-33	12	Calr
Srsf13	5.85347e-37	0.955163	0.412	0.214	1.11315e-32	12	Srsf1
Nap1l13	1.20277e-36	0.545434	0.811	0.619	2.28731e-32	12	Nap1l1
Txn22	1.76401e-36	0.794298	0.552	0.335	3.35461e-32	12	Txn2
Serbp12	3.35667e-36	0.52506	0.838	0.631	6.38338e-32	12	Serbp1
Psmb43	7.91586e-36	0.524102	0.817	0.625	1.50536e-31	12	Psmb4
Fkbp1a3	1.64919e-35	0.601867	0.729	0.518	3.13627e-31	12	Fkbp1a
Psmb34	3.63006e-35	0.821062	0.497	0.287	6.90329e-31	12	Psmb3
Ppp1ca4	3.80458e-35	0.439783	0.898	0.714	7.23516e-31	12	Ppp1ca
Cnbp3	5.08561e-35	0.529326	0.796	0.571	9.6713e-31	12	Cnbp
Hnrnpa02	5.78096e-35	0.508101	0.837	0.672	1.09936e-30	12	Hnrnpa0
Selenoh2	4.99203e-34	0.844675	0.44	0.24	9.49334e-30	12	Selenoh
Dek4	3.15924e-33	0.761335	0.517	0.307	6.00794e-29	12	Dek
Eif4h2	3.77193e-33	0.711633	0.585	0.375	7.17307e-29	12	Eif4h
Hnrnpm2	4.70685e-32	0.553954	0.73	0.516	8.95102e-28	12	Hnrnpm
Mbd32	5.23991e-32	0.700091	0.55	0.338	9.96473e-28	12	Mbd3
Strap1	8.78943e-32	0.99438	0.338	0.17	1.67149e-27	12	Strap
Col5a23	2.05233e-31	0.853253	0.33	0.161	3.90292e-27	12	Col5a2
Mlec4	2.08236e-31	0.567651	0.705	0.486	3.96003e-27	12	Mlec
Atp2a24	2.75936e-31	0.722326	0.529	0.324	5.24747e-27	12	Atp2a2
Sfpq3	2.90147e-30	0.642034	0.592	0.382	5.51773e-26	12	Sfpq
Cyc12	7.59598e-30	0.716115	0.527	0.328	1.44453e-25	12	Cyc1
Cct6a2	1.49588e-29	0.918393	0.365	0.195	2.84471e-25	12	Cct6a
Eef1g3	3.42988e-29	0.383721	0.93	0.781	6.5226e-25	12	Eef1g
Gnb12	1.13983e-28	0.488925	0.76	0.551	2.16761e-24	12	Gnb1
Pdap13	2.70728e-28	0.525257	0.719	0.518	5.14844e-24	12	Pdap1
Pfn12	3.63168e-28	0.387613	0.888	0.744	6.90636e-24	12	Pfn1
Igfbp74	5.01792e-28	0.778641	0.399	0.223	9.54258e-24	12	Igfbp7
Tmpo	6.37516e-28	1.02243	0.282	0.138	1.21236e-23	12	Tmpo
Atp5a12	6.96733e-28	0.535902	0.709	0.518	1.32498e-23	12	Atp5a1
Kpnb13	2.85256e-27	0.587014	0.649	0.459	5.42471e-23	12	Kpnb1
Erh4	4.88615e-27	0.580646	0.61	0.406	9.29198e-23	12	Erh
Canx3	7.24569e-27	0.377918	0.898	0.74	1.37791e-22	12	Canx
Ddx393	7.85499e-27	0.875154	0.344	0.184	1.49378e-22	12	Ddx39
Psmd33	7.91152e-27	0.677752	0.508	0.318	1.50453e-22	12	Psmd3
Eef1d3	8.66038e-27	0.737408	0.451	0.27	1.64694e-22	12	Eef1d
Eif4g12	9.69225e-27	0.59024	0.637	0.447	1.84317e-22	12	Eif4g1
Rnf1872	1.60918e-26	0.635958	0.529	0.335	3.06018e-22	12	Rnf187
Stip12	1.61211e-26	0.643135	0.539	0.345	3.06575e-22	12	Stip1
Anp32e3	2.09761e-26	0.772414	0.433	0.258	3.98903e-22	12	Anp32e
Mki672	3.70336e-26	0.824511	0.387	0.221	7.04268e-22	12	Mki67
Ppa13	3.7278e-26	0.77751	0.408	0.236	7.08915e-22	12	Ppa1
Oaz13	6.71109e-26	0.523989	0.676	0.479	1.27625e-21	12	Oaz1
Ccnd15	9.24466e-26	0.448215	0.772	0.57	1.75806e-21	12	Ccnd1
Pclaf2	3.08512e-25	0.894884	0.32	0.171	5.86698e-21	12	Pclaf
Cct23	3.32936e-25	0.560262	0.633	0.445	6.33144e-21	12	Cct2
Pdia33	1.16366e-24	0.445974	0.763	0.589	2.21293e-20	12	Pdia3
Col1a24	2.38353e-24	0.333542	0.828	0.719	4.53275e-20	12	Col1a2
Syncrip2	2.54039e-24	0.591453	0.578	0.394	4.83107e-20	12	Syncrip
Akt13	3.24665e-24	0.615257	0.525	0.341	6.17415e-20	12	Akt1
Tagln23	3.90957e-24	0.511133	0.689	0.508	7.43482e-20	12	Tagln2
Hspa92	5.74033e-24	0.535368	0.627	0.438	1.09164e-19	12	Hspa9
Fkbp42	7.4726e-24	0.816784	0.344	0.192	1.42106e-19	12	Fkbp4
Vars4	1.34603e-23	0.679081	0.455	0.283	2.55975e-19	12	Vars
Phb21	9.99509e-23	0.85854	0.32	0.178	1.90077e-18	12	Phb2
Manf2	1.71918e-22	0.641944	0.473	0.302	3.26936e-18	12	Manf
Nop562	2.27302e-22	0.71362	0.405	0.245	4.32261e-18	12	Nop56
Anxa21	2.36483e-22	0.321354	0.916	0.807	4.4972e-18	12	Anxa2
Nup85	4.43488e-22	0.97199	0.256	0.131	8.43381e-18	12	Nup85
Dkc12	7.58263e-22	0.896237	0.281	0.15	1.44199e-17	12	Dkc1
Arpc1b2	1.13376e-21	0.427765	0.735	0.559	2.15607e-17	12	Arpc1b
C1qbp4	1.17177e-21	0.668412	0.434	0.272	2.22836e-17	12	C1qbp
Top2a3	1.70346e-21	0.831336	0.325	0.185	3.23947e-17	12	Top2a
Tm4sf12	2.42905e-21	0.472187	0.651	0.467	4.61932e-17	12	Tm4sf1
Gnb2	3.88457e-21	0.33929	0.873	0.736	7.38728e-17	12	Gnb2
Myh93	4.89874e-21	0.39237	0.792	0.624	9.31594e-17	12	Myh9
Uck23	1.60872e-20	0.724107	0.392	0.243	3.0593e-16	12	Uck2
Gsr2	2.86865e-20	0.670211	0.443	0.289	5.45531e-16	12	Gsr
Atp5g32	1.13566e-19	0.606107	0.462	0.304	2.15969e-15	12	Atp5g3
Acot72	1.30772e-19	0.75795	0.344	0.205	2.48689e-15	12	Acot7
Ssr11	7.84447e-19	0.671202	0.388	0.244	1.49178e-14	12	Ssr1
Polr2f1	1.38753e-18	0.816949	0.3	0.175	2.63866e-14	12	Polr2f
Txndc52	8.60683e-18	0.607355	0.43	0.283	1.63676e-13	12	Txndc5
Impdh2	9.07421e-18	0.854931	0.256	0.142	1.72564e-13	12	Impdh2
Col6a34	9.15502e-18	0.308948	0.853	0.724	1.74101e-13	12	Col6a3
Lrrc593	1.04934e-17	0.541844	0.514	0.36	1.99552e-13	12	Lrrc59
Drap11	1.16948e-17	0.556701	0.469	0.317	2.22401e-13	12	Drap1
Fscn14	1.20881e-17	0.351629	0.785	0.632	2.29879e-13	12	Fscn1
Bgn6	1.30904e-17	0.586332	0.378	0.238	2.48941e-13	12	Bgn
Polr1d2	2.54657e-17	0.419173	0.652	0.492	4.84281e-13	12	Polr1d
Psmc22	3.35415e-17	0.540172	0.479	0.328	6.37859e-13	12	Psmc2
Eif52	3.76924e-17	0.476865	0.566	0.409	7.16796e-13	12	Eif5
Srsf63	7.25599e-17	0.60087	0.399	0.259	1.37987e-12	12	Srsf6
Wdr11	9.28051e-17	0.708238	0.334	0.207	1.76488e-12	12	Wdr1
Glrx54	9.83491e-17	0.63377	0.392	0.256	1.87031e-12	12	Glrx5
Hnrnpu1	1.01595e-16	0.759359	0.288	0.169	1.93203e-12	12	Hnrnpu
Selenof3	1.41593e-16	0.472902	0.554	0.401	2.69268e-12	12	Selenof
Rcc22	1.59276e-16	0.697079	0.327	0.201	3.02894e-12	12	Rcc2
Bag12	1.65985e-16	0.468755	0.587	0.439	3.15653e-12	12	Bag1
Eif4a12	2.05974e-16	0.601516	0.42	0.282	3.91701e-12	12	Eif4a1
Incenp2	4.09327e-16	0.718133	0.309	0.188	7.78417e-12	12	Incenp
Srsf92	5.4003e-16	0.561525	0.455	0.315	1.02698e-11	12	Srsf9
Ptbp12	9.2584e-16	0.682085	0.325	0.203	1.76067e-11	12	Ptbp1
Pmepa14	1.63698e-15	0.39702	0.63	0.47	3.11305e-11	12	Pmepa1
Cdk44	1.99872e-15	0.627829	0.367	0.239	3.80097e-11	12	Cdk4
Eif3b1	3.11941e-15	0.757518	0.263	0.154	5.93218e-11	12	Eif3b
Ankrd13a1	3.2163e-15	0.777981	0.256	0.149	6.11643e-11	12	Ankrd13a
Eif3g4	3.53468e-15	0.494437	0.482	0.338	6.72189e-11	12	Eif3g
Dynll11	4.21027e-15	0.687425	0.316	0.197	8.00668e-11	12	Dynll1
Hnrnpd2	4.54111e-15	0.465383	0.501	0.354	8.63584e-11	12	Hnrnpd
Prrc2a2	6.88233e-15	0.657632	0.331	0.211	1.30881e-10	12	Prrc2a
Arhgdia	8.4743e-15	0.318808	0.767	0.626	1.61156e-10	12	Arhgdia
Ywhae3	1.67575e-14	0.445026	0.545	0.401	3.18678e-10	12	Ywhae
Gmps3	1.75995e-14	0.655326	0.328	0.21	3.34689e-10	12	Gmps
Timm134	2.6577e-14	0.623187	0.352	0.231	5.05415e-10	12	Timm13
Ly6e5	3.12521e-14	0.308514	0.8	0.682	5.94321e-10	12	Ly6e
Cnn22	3.18776e-14	0.497513	0.508	0.376	6.06216e-10	12	Cnn2
Cct53	3.49704e-14	0.403509	0.617	0.477	6.65033e-10	12	Cct5
Nme13	3.49815e-14	0.644056	0.318	0.202	6.65243e-10	12	Nme1
Ywhaq2	5.37574e-14	0.35931	0.69	0.563	1.0223e-09	12	Ywhaq
Cav1	6.69742e-14	0.750692	0.254	0.152	1.27365e-09	12	Cav1
Nucks13	8.4663e-14	0.512721	0.433	0.302	1.61004e-09	12	Nucks1
Cct83	9.92591e-14	0.626414	0.318	0.204	1.88761e-09	12	Cct8
Nedd41	1.86309e-13	0.30974	0.775	0.661	3.54303e-09	12	Nedd4
Psma63	1.95158e-13	0.497467	0.425	0.295	3.71131e-09	12	Psma6
Smc41	1.97789e-13	0.707356	0.27	0.166	3.76136e-09	12	Smc4
Gsto12	2.91963e-13	0.61474	0.334	0.22	5.55226e-09	12	Gsto1
Calm12	3.40843e-13	0.293595	0.786	0.633	6.48182e-09	12	Calm1
Mrfap1	4.2698e-13	0.522239	0.404	0.279	8.11988e-09	12	Mrfap1
Puf602	7.95525e-13	0.509339	0.415	0.291	1.51285e-08	12	Puf60
Shmt22	9.2475e-13	0.634044	0.306	0.198	1.7586e-08	12	Shmt2
Psmd72	9.95929e-13	0.444817	0.473	0.341	1.89396e-08	12	Psmd7
Cotl14	1.00909e-12	0.488851	0.423	0.298	1.91898e-08	12	Cotl1
Slc25a392	1.35938e-12	0.546525	0.372	0.254	2.58514e-08	12	Slc25a39
Larp1	3.74798e-12	0.627779	0.295	0.191	7.12754e-08	12	Larp1
Pcolce5	5.31218e-12	0.510408	0.418	0.301	1.01022e-07	12	Pcolce
Uqcr103	7.76068e-12	0.50419	0.406	0.29	1.47585e-07	12	Uqcr10
Sept112	8.96498e-12	0.570121	0.316	0.209	1.70487e-07	12	2011-09-01
Usp142	1.15198e-11	0.570086	0.317	0.211	2.19072e-07	12	Usp14
Sh3bgrl33	1.68405e-11	0.395891	0.594	0.485	3.20256e-07	12	Sh3bgrl3
Psma5	2.27092e-11	0.656163	0.26	0.165	4.31861e-07	12	Psma5
Hnrnpk2	2.32883e-11	0.435571	0.455	0.334	4.42873e-07	12	Hnrnpk
Sema7a2	2.34196e-11	0.585066	0.316	0.212	4.45371e-07	12	Sema7a
Emp13	2.62561e-11	0.395356	0.511	0.386	4.99312e-07	12	Emp1
Psmd122	2.7044e-11	0.491416	0.376	0.263	5.14295e-07	12	Psmd12
Vapa1	2.74368e-11	0.49226	0.383	0.269	5.21766e-07	12	Vapa
Nrep3	3.06922e-11	0.38218	0.545	0.423	5.83674e-07	12	Nrep
Atp5k2	3.97816e-11	0.538113	0.335	0.229	7.56527e-07	12	Atp5k
Galnt12	4.63325e-11	0.305832	0.675	0.539	8.81105e-07	12	Galnt1
Ubqln12	4.77149e-11	0.508808	0.352	0.243	9.07394e-07	12	Ubqln1
Prpf193	7.87287e-11	0.57729	0.307	0.208	1.49718e-06	12	Prpf19
Tomm53	8.67479e-11	0.507589	0.352	0.245	1.64968e-06	12	Tomm5
Cnn34	9.03173e-11	0.493589	0.377	0.268	1.71756e-06	12	Cnn3
Anapc52	9.90347e-11	0.483941	0.367	0.258	1.88334e-06	12	Anapc5
Hnrnpa2b12	1.04045e-10	0.557294	0.316	0.215	1.97863e-06	12	Hnrnpa2b1
Cltc1	1.12898e-10	0.298739	0.691	0.588	2.14697e-06	12	Cltc
Col5a15	1.16343e-10	0.39675	0.486	0.368	2.21249e-06	12	Col5a1
Snrpd33	1.17816e-10	0.399217	0.479	0.359	2.2405e-06	12	Snrpd3
Park7	1.45405e-10	0.612046	0.279	0.185	2.76516e-06	12	Park7
Sdhb2	1.46591e-10	0.508644	0.348	0.243	2.78772e-06	12	Sdhb
Skp1a3	2.14158e-10	0.445746	0.388	0.277	4.07265e-06	12	Skp1a
Ddb12	2.83845e-10	0.290015	0.705	0.592	5.39788e-06	12	Ddb1
Ndufb102	3.05664e-10	0.397399	0.469	0.353	5.81281e-06	12	Ndufb10
Trp53i114	3.20546e-10	0.586357	0.344	0.245	6.09582e-06	12	Trp53i11
[truncated: 498 more rows]
