# Supplementary material for: Systemic immunosuppression from ultraviolet radiation exposure inhibits cancer immunotherapy
Source: J Immunother Cancer. 2025 Oct 31;13(10):e012527. doi: 10.1136/jitc-2025-012527 (PMC12581074; doi:10.1136/jitc-2025-012527)
Supplement: online supplemental material 3 [file jitc-13-10-s003.xlsx]

## Sheet: Sheet1
Supplementary Table 2. Anti-PD1 (Non-UVR vs UVR) tumour differential expression analysis from spatial transcriptomics
	p_val	avg_log2FC	pct.1	pct.2	p_val_adj
Hbb-bs	0	4.16458	0.6	0.222	0
Hba-a2	0	3.89753	0.485	0.132	0
Cd72	0	-1.43076	0.492	0.831	0
Pdlim2	0	-1.43185	0.517	0.854	0
Gbp4	0	-1.69457	0.453	0.785	0
Cxcl9	0	-1.61689	0.487	0.806	0
Aqp1	0	-1.29285	0.599	0.916	0
Gbp2b	0	-3.62121	0.051	0.357	0
Arg1	0	2.36953	0.507	0.231	0
H2-DMb1	0	-1.07623	0.528	0.803	0
Ackr3	0	1.24742	0.568	0.295	0
Plekhg4	0	1.44286	0.541	0.27	0
Fcgr4	0	-1.14177	0.484	0.751	0
Inava	0	1.16197	0.635	0.373	0
Gbp6	0	-1.32444	0.34	0.596	0
Serpine2	0	1.08468	0.85	0.598	0
Il12rb1	0	-1.14102	0.533	0.782	0
Fgl2	0	-1.19952	0.621	0.869	0
Zbp1	0	-0.945969	0.636	0.883	0
Cavin2	0	-1.25906	0.343	0.59	0
Ano8	0	1.052	0.841	0.595	0
Klra2	0	-1.03919	0.565	0.81	0
Rbp1	0	-1.12751	0.659	0.889	0
Gfra2	0	-0.857153	0.564	0.793	0
Hbb-bt	0	3.64121	0.249	0.032	0
S100a9	0	4.5524	0.235	0.019	0
Igtp	0	-1.00397	0.699	0.907	0
Stat1	0	-0.946416	0.664	0.869	0
Zc3hc1	0	0.83916	0.908	0.725	0
Gbp2	0	-0.99412	0.784	0.961	0
Ccr5	0	-0.810945	0.726	0.894	0
H2-DMa	0	-0.881324	0.791	0.941	0
Utp4	0	0.715647	0.881	0.735	0
H2-Eb1	0	-1.56373	0.837	0.977	0
Gbp3	0	-0.717033	0.84	0.977	0
Oaf	0	-0.70368	0.781	0.911	0
Psmb9	0	-0.715345	0.85	0.973	0
Egln3	0	-0.973992	0.824	0.942	0
Ptprc	0	-0.669264	0.826	0.941	0
Tmem132a	0	0.729144	0.903	0.792	0
Tgm2	0	-0.684755	0.852	0.956	0
Rnase4	0	0.632098	0.94	0.837	0
Dpp3	0	0.696966	0.962	0.865	0
Mertk	0	0.761912	0.957	0.866	0
Psme1	0	-0.654085	0.885	0.972	0
Tap2	0	-0.549722	0.894	0.977	0
H2-Ab1	0	-1.40981	0.904	0.984	0
Pld4	0	-0.703845	0.913	0.979	0
Aif1	0	-0.621268	0.911	0.972	0
Cd52	0	-0.756833	0.93	0.988	0
H2-Aa	0	-1.33154	0.932	0.989	0
Thbs1	0	-0.69355	0.947	0.997	0
Sema7a	0	-0.733464	0.942	0.989	0
Irf1	0	-0.631783	0.946	0.988	0
Pcolce	0	-0.505743	0.969	0.996	0
P4ha1	0	-0.535253	0.964	0.99	0
Tgfbr2	0	-0.494116	0.966	0.991	0
Prpf19	0	0.633916	0.993	0.968	0
Spp1	0	-1.11312	0.975	0.999	0
Plaat3	0	-0.460452	0.968	0.992	0
Nrep	0	0.58944	0.996	0.977	0
Gsr	0	0.746624	0.997	0.979	0
Fcer1g	0	-0.784678	0.985	0.999	0
Myo10	0	0.533715	0.996	0.982	0
Tapbp	0	-0.492318	0.986	0.999	0
H2-K1	0	-0.413313	0.986	0.999	0
Cd74	0	-1.32531	0.987	0.997	0
Ak2	0	0.516692	0.995	0.986	0
Amfr	0	0.421491	0.994	0.985	0
Gpc1	0	0.607992	0.998	0.991	0
Hist1h3d	0	-0.468296	0.993	1	0
Serf2	0	-0.469399	0.994	1	0
Psmb8	0	-0.562552	0.995	1	0
Cnn2	0	-0.495023	0.996	1	0
Ctss	0	-0.40986	0.998	1	0
Sfpq	0	0.437007	0.999	0.997	0
Htra1	0	-0.473463	0.998	1	0
C1qc	0	-0.380192	0.999	1	0
Lsm4	0	0.39329	1	0.999	0
Tomm20	0	0.354989	1	0.999	0
Tuba1a	0	0.462073	1	0.999	0
Ppp1r14b	0	0.603885	1	0.999	0
Tagln2	0	0.459177	1	1	0
Cd44	0	0.336873	1	1	0
Pdia3	0	-0.357202	1	1	0
B2m	0	-0.356113	1	1	0
Cct3	0	0.34744	1	1	0
Lmna	0	0.384105	1	1	0
S100a6	0	0.213879	1	1	0
Bag1	0	0.352241	1	1	0
Akr1a1	0	0.248666	1	1	0
C1qa	0	-0.462647	1	1	0
Actb	0	-0.429975	1	1	0
Ptms	0	-0.34123	1	1	0
Slc25a4	0	0.451895	1	1	0
Tpm1	0	-0.315717	1	1	0
Pa2g4	0	0.376087	1	1	0
Pfn1	0	-0.403442	1	1	0
Laptm4a	0	-0.351941	1	1	0
Galnt1	0	0.525923	1	1	0
Ppp1ca	0	0.527881	1	1	0
Cfl1	0	0.408699	1	1	0
Eef1g	0	0.410482	1	1	0
Ahnak	0	0.482824	1	1	0
Ddb1	0	0.430883	1	1	0
Anxa1	0	0.379845	1	1	0
Flna	0	0.364797	1	1	0
Tmsb4x	0	-0.507863	1	1	0
Jund	8.35459e-307	0.403766	0.996	0.975	1.58879e-302
Axl	3.03999e-306	-0.286855	1	1	5.78115e-302
Hnrnpa0	3.60071e-305	0.261416	1	1	6.84747e-301
Tap1	1.83145e-304	-0.612412	0.831	0.948	3.48287e-300
Kdelr2	9.03028e-303	-0.303928	1	1	1.71729e-298
H3f3b	7.21806e-302	-0.300372	1	1	1.37266e-297
H2-T23	2.77507e-299	-0.58374	0.834	0.952	5.27735e-295
Ost4	1.21072e-297	-0.616312	0.838	0.935	2.30242e-293
Ncl	2.29044e-297	0.289147	1	1	4.35572e-293
Cd81	7.24426e-297	-0.33715	0.998	1	1.37764e-292
Cct2	5.39003e-295	0.323769	1	0.999	1.02502e-290
Stab1	2.03499e-289	0.582768	0.952	0.872	3.86994e-285
Fubp1	5.95785e-286	0.469456	0.979	0.947	1.133e-281
Iigp1	1.3984e-285	-0.841046	0.577	0.815	2.65933e-281
Ddx3x	1.87842e-285	0.308893	0.999	0.998	3.5722e-281
Lamp1	2.17334e-285	0.251892	1	1	4.13304e-281
Ddx39	2.71353e-284	0.478093	0.979	0.955	5.16032e-280
Ubxn1	7.07473e-282	0.346805	0.999	0.994	1.3454e-277
Psap	2.08634e-278	-0.22421	1	1	3.96759e-274
Anp32b	8.34539e-277	0.232435	1	1	1.58704e-272
Casp3	5.34692e-274	0.793808	0.955	0.948	1.01682e-269
Upf1	1.19698e-273	0.510001	0.956	0.902	2.2763e-269
Cybb	3.03644e-272	-0.515499	0.92	0.973	5.77441e-268
Acsm3	3.21447e-270	4.41815	0.169	0.01	6.11295e-266
Zfp91	4.7519e-269	0.43032	0.985	0.966	9.03669e-265
Ndufb1-ps	6.2616e-269	-0.388782	0.985	0.996	1.19077e-264
Ppp2r5b	6.03352e-267	0.634779	0.886	0.753	1.14739e-262
Marcks	7.3252e-267	0.425578	0.989	0.981	1.39303e-262
Jun	3.52948e-266	0.380358	0.994	0.981	6.71202e-262
Gbp7	5.00518e-266	-0.624753	0.791	0.919	9.51835e-262
Igf2bp2	5.91515e-265	-0.824956	0.547	0.749	1.12488e-260
Tcp1	3.36741e-264	0.239382	1	1	6.40381e-260
Unc5b	1.50812e-263	0.906567	0.742	0.551	2.86799e-259
Slamf9	5.65407e-262	-1.08399	0.409	0.625	1.07523e-257
Klf2	1.7755e-260	0.651489	0.897	0.778	3.37647e-256
Slc5a4a	3.73328e-258	1.84708	0.333	0.115	7.09957e-254
Col5a3	1.37745e-257	0.759281	0.873	0.787	2.6195e-253
Zfand5	3.68702e-257	0.457912	0.976	0.93	7.01161e-253
Ctsh	1.71837e-255	-0.442505	0.955	0.989	3.26783e-251
Gdpd5	2.70278e-254	0.757864	0.813	0.658	5.13988e-250
Bche	2.85205e-254	1.72179	0.33	0.112	5.42374e-250
Zcchc14	3.40611e-254	0.590332	0.914	0.813	6.4774e-250
Lst1	9.10796e-254	-0.811841	0.583	0.775	1.73206e-249
Hist1h2bc	9.82886e-254	0.796103	0.796	0.623	1.86915e-249
Trafd1	1.20804e-253	-0.577993	0.811	0.92	2.29733e-249
H2-D1	1.47593e-252	-0.288342	1	1	2.80677e-248
Eif4g2	1.77529e-252	0.218256	1	1	3.37608e-248
Ctsc	1.20197e-249	-0.532709	0.949	0.979	2.28578e-245
Cfdp1	2.38304e-249	0.383299	0.993	0.983	4.53183e-245
Psmd7	2.80241e-249	0.322798	0.999	0.997	5.32933e-245
Vegfa	3.67772e-248	-0.586674	0.865	0.945	6.99393e-244
Oasl2	1.13657e-247	-0.577375	0.775	0.926	2.16142e-243
H2-T22	1.63458e-245	-0.501108	0.852	0.959	3.10849e-241
Dnase1l3	4.63292e-244	-1.98517	0.107	0.307	8.81042e-240
Igkc	1.02541e-242	2.37444	0.339	0.123	1.95002e-238
Mpeg1	7.63787e-242	-0.463947	0.936	0.981	1.45249e-237
P4ha2	5.86151e-240	-0.746969	0.648	0.811	1.11468e-235
Ndufv1	1.45824e-237	0.397156	0.986	0.966	2.77313e-233
Wdr74	7.10349e-237	0.601229	0.874	0.744	1.35087e-232
Nsun2	9.94344e-236	0.452167	0.963	0.916	1.89094e-231
Selplg	1.77031e-235	-0.747938	0.601	0.779	3.3666e-231
Psat1	4.62289e-235	0.393171	0.99	0.979	8.79135e-231
Laptm5	2.38226e-234	-0.436512	0.947	0.986	4.53034e-230
Atp5e	4.2188e-234	-0.278639	0.999	1	8.02289e-230
Slit2	4.27864e-234	-0.802693	0.54	0.728	8.13669e-230
S100a11	1.37121e-233	0.262383	1	1	2.60764e-229
Txnrd1	2.39043e-232	0.530221	0.922	0.822	4.54588e-228
Myot	2.64555e-232	1.63582	0.209	0.039	5.03105e-228
Id4	1.6819e-231	-2.19897	0.122	0.312	3.19847e-227
Thbs2	3.39715e-231	-0.449933	0.977	0.998	6.46036e-227
Cdkn2a	7.38081e-231	-0.65034	0.697	0.87	1.40361e-226
Bgn	1.56941e-230	0.721079	0.862	0.766	2.98454e-226
C1qb	9.24747e-230	-0.334734	0.998	1	1.75859e-225
Pam	1.71132e-229	0.423797	0.971	0.932	3.25441e-225
S100a8	2.08587e-229	3.91747	0.16	0.015	3.9667e-225
Spcs1	3.95582e-229	-0.462287	0.932	0.97	7.52278e-225
Sart1	7.22045e-228	0.511805	0.923	0.83	1.37311e-223
Pf4	8.7939e-228	1.02867	0.67	0.45	1.67234e-223
Cst3	1.64314e-227	-0.267116	1	1	3.12477e-223
Ap1m1	1.18577e-226	0.54331	0.903	0.801	2.25498e-222
Sh3bgrl3	9.74569e-226	-0.284926	1	1	1.85334e-221
Cxcl16	2.37872e-225	-0.458504	0.919	0.972	4.52361e-221
Mak16	7.66296e-223	0.593839	0.862	0.726	1.45727e-218
Pebp1	2.70859e-220	-0.510161	0.948	0.969	5.15092e-216
Abce1	1.39274e-217	0.47665	0.946	0.881	2.64857e-213
Ube2b	5.02134e-216	-0.352921	0.985	0.996	9.54908e-212
Pmepa1	2.13649e-215	0.340067	0.997	0.998	4.06296e-211
Lrfn3	5.58975e-215	1.28354	0.411	0.195	1.063e-210
Hspa1a	4.63904e-214	-2.99927	0.043	0.195	8.82207e-210
Rap1b	6.37107e-214	0.181444	1	1	1.21159e-209
Atp11a	1.67362e-213	0.592568	0.85	0.713	3.18272e-209
Ip6k3	2.02556e-212	2.09168	0.227	0.057	3.85202e-208
Ppp2cb	2.51683e-212	0.522895	0.903	0.81	4.78625e-208
Sfxn3	4.56922e-211	0.68063	0.767	0.582	8.68929e-207
Riok3	1.76804e-210	0.38938	0.983	0.963	3.36229e-206
Fscn1	6.23678e-210	0.221397	1	1	1.18605e-205
Irgm2	1.20387e-209	-0.78146	0.518	0.721	2.28939e-205
Htra3	1.95783e-208	1.17132	0.453	0.232	3.72321e-204
Gm8909	1.37494e-207	-0.487806	0.86	0.949	2.61472e-203
Ly6e	1.61808e-207	-0.282749	1	1	3.07711e-203
Popdc3	6.36948e-207	1.15101	0.454	0.238	1.21128e-202
Pgls	1.08714e-206	0.460646	0.95	0.903	2.06741e-202
Gbp9	1.42062e-205	-0.842662	0.461	0.657	2.70159e-201
Irgm1	2.99697e-205	-0.537281	0.757	0.906	5.69934e-201
Sf3b3	5.71532e-205	0.314602	0.995	0.992	1.08688e-200
Mrc1	1.1454e-204	0.905008	0.587	0.367	2.1782e-200
Prmt7	1.1965e-204	0.688593	0.758	0.586	2.27538e-200
Mdga1	3.5459e-204	1.20545	0.453	0.243	6.74325e-200
Calu	9.90757e-201	-0.277021	0.997	0.999	1.88412e-196
Arglu1	2.1728e-200	0.490431	0.914	0.815	4.13202e-196
Mta2	3.22769e-200	0.332637	0.991	0.979	6.1381e-196
Sema6a	8.27625e-200	0.984001	0.543	0.329	1.5739e-195
Rtn3	1.88049e-198	0.386536	0.978	0.95	3.57614e-194
Selenop	2.76791e-198	0.403542	0.989	0.991	5.26373e-194
Hnrnpk	7.24943e-198	0.269972	0.999	0.997	1.37862e-193
Tinagl1	3.4377e-197	-1.75063	0.24	0.415	6.53748e-193
Erh	1.26365e-196	-0.309752	0.998	0.999	2.40308e-192
Col1a1	1.55673e-195	0.390314	1	1	2.96043e-191
Eif5	4.44923e-195	0.26405	0.999	0.999	8.46111e-191
Apol8	1.6927e-194	1.78547	0.268	0.091	3.219e-190
Itgb2	4.38931e-194	-0.609246	0.675	0.822	8.34714e-190
Plec	1.28663e-193	0.274491	1	0.999	2.44678e-189
Crabp1	1.7334e-193	-1.82526	0.107	0.28	3.29641e-189
Gzmf	3.13426e-193	3.12365	0.176	0.034	5.96042e-189
Prkar1a	7.56633e-192	-0.227486	1	1	1.43889e-187
Gngt2	1.05884e-191	-0.642933	0.664	0.805	2.01359e-187
Gas6	2.68712e-191	1.08718	0.347	0.148	5.11009e-187
Gm2a	3.15815e-191	-0.513984	0.802	0.903	6.00585e-187
Il5ra	1.08903e-190	7.21416	0.107	0.001	2.07101e-186
Dtx4	1.27469e-190	0.628919	0.788	0.62	2.42407e-186
Col6a3	8.58357e-190	0.269723	1	1	1.63234e-185
Col1a2	1.57903e-189	0.298681	0.999	0.998	3.00283e-185
Cfd	4.68952e-189	4.09952	0.123	0.008	8.91806e-185
Jag1	8.13323e-188	0.787349	0.721	0.566	1.5467e-183
Sin3b	3.53205e-187	0.328382	0.99	0.982	6.7169e-183
Hist1h3b	1.60357e-186	-0.307348	0.998	1	3.04951e-182
Dpf2	1.09819e-185	0.368973	0.978	0.95	2.08842e-181
Zfhx3	2.45686e-185	0.355739	0.985	0.965	4.67221e-181
Ubap2l	4.66553e-185	0.313338	0.995	0.987	8.87244e-181
F13a1	8.85545e-184	1.7565	0.266	0.094	1.68404e-179
Jdp2	9.06708e-184	0.391698	0.983	0.98	1.72429e-179
Stip1	1.07466e-183	0.343258	0.996	0.996	2.04367e-179
Pld1	2.94104e-183	0.682237	0.707	0.519	5.59298e-179
Vegfc	5.32707e-183	0.538911	0.865	0.764	1.01305e-178
Atp5k	2.66499e-182	-0.325239	0.982	0.995	5.06801e-178
Cxcl10	4.86044e-182	-0.743862	0.673	0.842	9.2431e-178
Ptbp3	2.34134e-181	0.265	0.999	0.995	4.45253e-177
Rab1b	7.10921e-181	0.309306	0.993	0.982	1.35196e-176
Mex3a	1.68958e-180	0.701439	0.716	0.544	3.21307e-176
Vcp	4.84505e-180	0.253145	0.999	0.998	9.21382e-176
Hnrnpm	5.42551e-179	0.218224	1	1	1.03177e-174
Tomm6	8.41515e-179	-0.328227	0.978	0.994	1.60031e-174
Hspa1b	1.07214e-177	-1.59775	0.546	0.688	2.03889e-173
Trf	1.18435e-177	0.663894	0.821	0.711	2.25229e-173
Pabpc1	3.10226e-177	0.114396	1	1	5.89957e-173
Basp1	1.68576e-176	-0.312876	0.99	0.997	3.2058e-172
Coro1a	8.04424e-176	-0.504413	0.833	0.911	1.52977e-171
Prag1	1.04965e-175	0.832146	0.606	0.412	1.99611e-171
Ctu2	1.14162e-175	0.638267	0.743	0.575	2.17102e-171
Fhod1	7.38811e-175	0.635836	0.791	0.65	1.405e-170
Hpcal1	1.30688e-174	-0.509088	0.762	0.877	2.4853e-170
Nfkb2	2.35101e-174	0.569195	0.811	0.67	4.47091e-170
Otud4	3.37037e-174	0.365062	0.974	0.946	6.40944e-170
Agpat3	4.7702e-174	0.341845	0.984	0.971	9.0715e-170
Cox7a2	4.8312e-174	-0.387143	0.931	0.966	9.18749e-170
Cilp	6.25458e-174	0.657524	0.717	0.544	1.18943e-169
Anp32e	1.61786e-173	0.314218	0.992	0.987	3.07669e-169
Snx9	2.92702e-173	-0.340856	0.98	0.993	5.56631e-169
Nob1	3.04742e-173	0.555462	0.82	0.688	5.79527e-169
Plbd1	9.59974e-173	-0.972865	0.359	0.535	1.82558e-168
Ctxn1	1.87951e-172	0.653992	0.764	0.627	3.57426e-168
Txndc5	3.33687e-171	0.288607	0.994	0.991	6.34573e-167
Ifitm3	3.41229e-170	-0.328786	0.945	0.989	6.48915e-166
Dctn3	1.03827e-169	0.349811	0.976	0.955	1.97447e-165
Wdr83os	2.47837e-169	0.504251	0.855	0.731	4.71311e-165
Prkar2b	4.11871e-169	-0.589462	0.654	0.796	7.83256e-165
Gper1	6.75959e-169	1.61536	0.245	0.084	1.28547e-164
Alas2	6.5436e-168	4.13201	0.111	0.007	1.2444e-163
Ddit4	8.81965e-168	0.483469	0.916	0.854	1.67723e-163
Lrfn4	1.63993e-167	0.717349	0.657	0.473	3.11866e-163
Inpp4b	4.43397e-167	0.60796	0.831	0.747	8.43207e-163
Ctnna1	1.47593e-166	0.257926	0.998	0.996	2.80678e-162
Ndufa2	5.0211e-166	-0.387345	0.927	0.967	9.54863e-162
Npc2	1.20607e-165	-0.223717	1	1	2.29359e-161
2810004N23Rik	2.35725e-165	0.640342	0.712	0.54	4.48278e-161
Arhgdib	2.38895e-165	-0.285461	0.995	0.998	4.54306e-161
Tnks1bp1	3.38154e-165	0.579495	0.79	0.647	6.43068e-161
Ctnnb1	2.90033e-164	0.315882	0.986	0.974	5.51556e-160
Ampd2	1.27353e-163	0.497724	0.853	0.732	2.42188e-159
Tyrobp	3.54656e-163	-0.372774	0.961	0.983	6.7445e-159
Otub1	1.61331e-162	0.323294	0.986	0.971	3.06802e-158
Rab15	3.23285e-162	1.08485	0.392	0.202	6.14791e-158
Vcan	3.03888e-161	0.356706	0.977	0.952	5.77903e-157
H2-Q6	4.70466e-161	-0.309418	0.944	0.99	8.94685e-157
Flg	1.24771e-160	4.70615	0.105	0.007	2.37277e-156
Arl6ip1	1.60074e-160	-0.371391	0.94	0.973	3.04412e-156
Capn1	9.1623e-160	0.31804	0.988	0.97	1.74239e-155
Col23a1	2.19915e-159	2.32927	0.154	0.031	4.18213e-155
Clec12a	3.56162e-159	-0.826457	0.402	0.58	6.77313e-155
Eif1ad	3.81437e-159	0.487316	0.864	0.759	7.25379e-155
Nfatc3	6.14047e-159	0.417063	0.925	0.857	1.16773e-154
Hspa9	3.15224e-158	0.228588	1	0.999	5.99462e-154
Dhx38	6.51358e-158	0.421966	0.927	0.859	1.23869e-153
Pcnx3	9.51182e-158	0.466782	0.869	0.769	1.80886e-153
Dkc1	1.15061e-157	0.387789	0.947	0.898	2.18812e-153
Dctn2	2.98784e-157	0.296203	0.991	0.976	5.68197e-153
Hp	3.31583e-157	4.32904	0.1	0.005	6.30572e-153
Vcam1	4.96101e-157	0.418131	0.93	0.865	9.43436e-153
Tspan9	1.12452e-156	-0.508758	0.731	0.847	2.13849e-152
Ypel3	2.38089e-156	-0.477637	0.818	0.901	4.52774e-152
Fosl1	1.75927e-155	0.406855	0.937	0.862	3.3456e-151
Fxyd5	6.41008e-155	-0.303078	0.985	0.995	1.219e-150
Hcls1	7.80504e-155	-0.579552	0.661	0.792	1.48428e-150
Arsa	1.49002e-154	0.55328	0.785	0.646	2.83356e-150
Ubap2	2.69108e-154	0.461425	0.874	0.768	5.11762e-150
Msln	3.43777e-154	-3.48108	0.012	0.107	6.5376e-150
Gzmg	7.81096e-154	7.07846	0.088	0.001	1.48541e-149
Gaa	8.02489e-154	-0.50276	0.736	0.849	1.52609e-149
Cuedc2	2.81646e-153	0.325907	0.982	0.961	5.35606e-149
Gpx3	1.02318e-152	0.744595	0.511	0.323	1.94578e-148
Prdx2	1.15574e-152	0.319321	0.98	0.957	2.19788e-148
Selenom	1.54123e-152	-0.459818	0.792	0.896	2.93096e-148
Paip2	1.46409e-151	-0.302341	0.982	0.993	2.78425e-147
Ctsd	2.0001e-150	0.32637	0.986	0.977	3.80359e-146
Heatr3	2.2964e-150	0.580488	0.752	0.594	4.36707e-146
Cacng7	5.0008e-150	-1.66395	0.084	0.226	9.51002e-146
AI413582	5.74174e-150	-0.500767	0.728	0.84	1.09191e-145
Tm9sf3	1.33793e-149	0.306502	0.985	0.972	2.54435e-145
Homer3	5.799e-149	0.603136	0.713	0.553	1.1028e-144
Atp5b	7.346e-149	0.206613	1	0.999	1.39699e-144
Cd82	1.40406e-148	0.416881	0.965	0.952	2.67011e-144
Pik3ap1	7.34724e-147	-0.659659	0.529	0.686	1.39722e-142
Wnt7b	5.96423e-146	0.686507	0.891	0.884	1.13422e-141
Tiam1	9.37668e-146	1.05089	0.396	0.219	1.78316e-141
Spcs3	2.20213e-145	0.305448	0.988	0.976	4.18779e-141
Hey1	2.44552e-145	1.41661	0.285	0.127	4.65065e-141
Soga3	3.31986e-145	1.32718	0.271	0.114	6.31337e-141
Hnrnpul2	4.83828e-145	0.3414	0.964	0.925	9.20096e-141
Ptpn18	1.12584e-144	-0.509855	0.696	0.824	2.14101e-140
Urb2	1.1334e-144	0.746522	0.564	0.383	2.15539e-140
Aars	3.88196e-144	0.301711	0.984	0.968	7.38233e-140
Hcfc1r1	7.23251e-144	-0.675989	0.527	0.672	1.37541e-139
Calm2	8.09196e-144	-0.244646	0.998	0.999	1.53885e-139
Cox6c	1.23496e-143	-0.28767	0.985	0.994	2.34852e-139
Tomm5	1.30718e-143	0.285453	0.991	0.982	2.48586e-139
Trnt1	2.23583e-143	0.733986	0.623	0.462	4.25189e-139
Axdnd1	3.02868e-143	1.12971	0.342	0.172	5.75964e-139
Drap1	3.38818e-143	0.245605	0.998	0.997	6.44331e-139
Rnf19b	3.72909e-143	0.251143	0.997	0.993	7.09162e-139
Gatad2a	4.56204e-143	0.332251	0.972	0.942	8.67562e-139
Slc6a6	7.49261e-143	0.305895	0.984	0.958	1.42487e-138
Ncbp1	1.04282e-142	0.418622	0.899	0.816	1.98312e-138
Ifi47	1.48647e-142	-0.44028	0.82	0.918	2.82683e-138
Tubb2a	1.73077e-142	0.486716	0.818	0.675	3.2914e-138
Cherp	6.87277e-142	0.419891	0.906	0.823	1.30699e-137
Slc11a1	7.76203e-142	-0.668315	0.563	0.703	1.4761e-137
Ppt1	9.49806e-142	-0.516935	0.702	0.814	1.80625e-137
Ly86	1.30623e-141	-0.443644	0.842	0.907	2.48406e-137
Impdh2	2.05978e-141	-0.348118	0.947	0.972	3.91708e-137
Hist1h1d	2.20113e-141	-0.290756	0.995	0.998	4.18589e-137
Lsp1	7.22858e-141	-0.54637	0.656	0.793	1.37466e-136
Sh3pxd2b	3.83237e-140	0.243249	0.997	0.995	7.28803e-136
Dmrt2	4.60159e-140	1.42986	0.235	0.09	8.75084e-136
Saa3	5.12874e-140	3.24669	0.113	0.015	9.75332e-136
Loxl2	3.23172e-139	-1.41913	0.275	0.428	6.14576e-135
Snrpg	5.08085e-139	-0.404432	0.919	0.953	9.66225e-135
Sema3a	1.47428e-138	-0.606879	0.591	0.719	2.80364e-134
Dnaja2	2.1287e-138	0.260949	0.995	0.99	4.04816e-134
Clic1	3.56618e-138	0.177051	1	1	6.78181e-134
Mex3d	4.26376e-138	0.397548	0.917	0.844	8.10838e-134
Cebpb	4.82687e-138	-0.423881	0.75	0.869	9.17926e-134
Gpr149	3.93681e-137	0.472739	0.825	0.693	7.48662e-133
Cct5	5.31098e-137	0.190949	1	1	1.00999e-132
Eps15l1	4.19896e-136	0.411057	0.893	0.806	7.98517e-132
Chst11	4.8934e-136	0.578966	0.707	0.552	9.30579e-132
Epha3	8.09729e-136	1.77753	0.179	0.054	1.53986e-131
Man1a	1.51571e-135	-0.437897	0.842	0.918	2.88243e-131
Plpp3	1.00614e-134	0.823012	0.512	0.335	1.91337e-130
Frk	2.16028e-134	0.716369	0.573	0.401	4.10821e-130
Slc7a5	2.88841e-134	0.358924	0.96	0.925	5.4929e-130
Col8a1	3.99877e-134	-0.436289	0.812	0.898	7.60445e-130
Nop56	6.66568e-134	0.285765	0.986	0.971	1.26761e-129
Ciita	4.97291e-133	-0.932163	0.28	0.446	9.45697e-129
Itm2b	5.09499e-133	-0.21145	1	1	9.68913e-129
Trim8	4.70395e-132	0.448643	0.845	0.735	8.94551e-128
Ing1	5.48393e-132	0.533697	0.767	0.635	1.04288e-127
Gart	5.82995e-132	0.529346	0.755	0.606	1.10868e-127
Shank3	9.34082e-132	0.606309	0.661	0.496	1.77634e-127
Paics	1.8363e-131	-0.323888	0.958	0.98	3.49209e-127
Ms4a4a	4.07506e-131	0.763331	0.539	0.37	7.74954e-127
Fam129b	7.37307e-131	0.347402	0.947	0.886	1.40214e-126
Tsr1	9.34328e-131	0.506443	0.776	0.636	1.77681e-126
Gm28710	1.69022e-130	3.05766	0.103	0.013	3.21429e-126
Vwa5a	1.92654e-130	-0.416129	0.764	0.885	3.66371e-126
C1qtnf6	2.46e-130	0.409496	0.889	0.804	4.67818e-126
Clec4a1	3.91609e-130	-0.800942	0.364	0.532	7.44723e-126
Kdm1b	4.15014e-130	0.632224	0.738	0.62	7.89233e-126
Frmd8	4.39456e-130	0.429934	0.858	0.752	8.35714e-126
Gpatch4	6.70047e-130	0.599165	0.67	0.508	1.27423e-125
Retnla	6.76514e-130	2.40682	0.107	0.015	1.28653e-125
Arsi	9.36119e-130	1.16554	0.323	0.166	1.78022e-125
Foxs1	1.1767e-129	1.39345	0.232	0.092	2.23773e-125
Hmgb3	2.43843e-129	0.610582	0.677	0.531	4.63717e-125
Psmb4	3.25624e-129	0.165242	1	1	6.19239e-125
Cadm1	4.5126e-129	-0.785371	0.406	0.558	8.58161e-125
Aco1	5.03702e-128	0.470466	0.802	0.679	9.57889e-124
Col18a1	8.04553e-128	0.673488	0.727	0.626	1.53002e-123
Lcp1	1.8902e-127	-0.470227	0.748	0.848	3.59459e-123
Tns1	5.52655e-127	0.4937	0.809	0.695	1.05098e-122
Rcor1	1.11088e-126	0.459758	0.868	0.781	2.11255e-122
Trappc5	1.52024e-126	0.528883	0.731	0.585	2.89104e-122
Fto	2.46769e-126	0.403715	0.877	0.786	4.6928e-122
Plxna2	2.96736e-126	0.814305	0.462	0.289	5.64303e-122
Lrig1	2.98185e-126	-0.463643	0.74	0.841	5.67058e-122
Ankrd52	6.55042e-126	0.444698	0.84	0.722	1.24569e-121
Gas2l1	1.56576e-125	0.458441	0.816	0.706	2.9776e-121
Slc25a24	2.71998e-125	0.319206	0.968	0.943	5.17259e-121
Agap1	2.87994e-125	0.541261	0.738	0.605	5.47678e-121
Serpinb6a	4.99865e-125	0.414638	0.879	0.786	9.50593e-121
Ciapin1	1.55294e-124	0.627558	0.634	0.481	2.95323e-120
Slc2a1	1.84982e-124	-0.76646	0.867	0.896	3.51781e-120
Akt1	2.10814e-124	0.223738	0.998	0.995	4.00906e-120
Nudt4	2.67449e-124	-0.425434	0.831	0.893	5.08608e-120
Zfp469	6.49443e-124	0.802387	0.466	0.296	1.23505e-119
Lamc1	8.09403e-124	0.310767	0.97	0.94	1.53924e-119
Nrarp	1.42837e-123	1.04808	0.339	0.181	2.71632e-119
E2f4	1.94446e-123	0.296151	0.99	0.984	3.69778e-119
Atp5l	2.37426e-123	-0.355975	0.9	0.944	4.51514e-119
Cabin1	3.52062e-123	0.394099	0.883	0.794	6.69517e-119
Dync1li2	4.73575e-123	0.389455	0.903	0.825	9.00597e-119
Spc24	5.96848e-123	-0.5875	0.561	0.691	1.13503e-118
Ptn	1.43697e-122	0.626101	0.674	0.534	2.73268e-118
Fkbp8	1.51698e-122	0.238885	0.996	0.991	2.88485e-118
Aspn	1.80842e-122	0.756478	0.514	0.348	3.43908e-118
Incenp	2.24793e-122	0.305473	0.976	0.96	4.27488e-118
Adam19	4.39509e-122	-0.551895	0.661	0.774	8.35814e-118
Serpinf1	6.60113e-122	-0.412436	0.774	0.886	1.25534e-117
Ifitm2	7.62647e-122	-0.508037	0.635	0.766	1.45033e-117
Fam83g	9.05018e-122	0.815277	0.435	0.265	1.72107e-117
Cyb5b	9.86474e-122	0.303114	0.973	0.951	1.87598e-117
Nedd9	1.02831e-121	0.606193	0.651	0.503	1.95553e-117
Ash2l	1.12158e-121	0.347284	0.939	0.886	2.13291e-117
Clec3b	1.88657e-121	1.88298	0.163	0.05	3.58769e-117
Kif26b	1.01471e-120	0.446002	0.835	0.735	1.92968e-116
Guk1	1.44948e-120	0.396099	0.88	0.794	2.75648e-116
Hoxd13	2.27111e-120	0.436755	0.827	0.714	4.31897e-116
Cpe	2.45785e-120	0.365698	0.924	0.861	4.67409e-116
Cotl1	3.93962e-120	-0.270816	0.993	0.995	7.49198e-116
Usp10	4.69474e-120	0.509851	0.747	0.614	8.92798e-116
Sgce	6.59601e-120	0.483338	0.767	0.63	1.25436e-115
Slk	9.45971e-120	0.34672	0.936	0.877	1.79895e-115
Maf	1.4692e-119	0.368429	0.94	0.922	2.79398e-115
Clec2d	1.62338e-119	-0.366626	0.87	0.933	3.08718e-115
Cavin3	2.09881e-119	0.392402	0.874	0.785	3.99131e-115
Pprc1	2.80741e-119	0.426194	0.837	0.726	5.33885e-115
Capzb	6.07834e-119	-0.205453	0.999	0.999	1.15592e-114
Psmd12	1.06189e-118	0.241054	0.996	0.992	2.0194e-114
Tln2	1.09549e-118	0.640967	0.565	0.395	2.08329e-114
Hnrnpab	3.20515e-118	0.133954	1	1	6.09523e-114
Lrg1	3.93394e-118	2.15111	0.123	0.027	7.48117e-114
Synpr	4.81434e-118	3.85498	0.08	0.006	9.15542e-114
Fads3	5.11498e-118	0.651014	0.586	0.425	9.72717e-114
Efnb1	7.33303e-118	0.96767	0.356	0.2	1.39452e-113
Pcdh18	2.81718e-117	-0.476202	0.721	0.82	5.35743e-113
Fgfr1	5.47068e-117	0.204611	1	1	1.04036e-112
Erbb3	5.54558e-117	0.66576	0.542	0.374	1.0546e-112
Lpl	2.21747e-116	0.927183	0.338	0.18	4.21696e-112
Utp20	4.50839e-116	0.573121	0.653	0.502	8.5736e-112
Hand2	1.16794e-115	0.740687	0.47	0.304	2.22107e-111
Slc20a1	1.45369e-115	-0.630479	0.707	0.781	2.76448e-111
Cenpa	2.81013e-115	-0.408814	0.759	0.86	5.34403e-111
Ube2g2	3.05444e-115	0.322001	0.943	0.913	5.80862e-111
Vps51	3.19976e-115	0.431831	0.815	0.704	6.08498e-111
Samd14	3.31045e-115	0.383445	0.884	0.8	6.29548e-111
Pwp2	2.94069e-114	0.722657	0.502	0.342	5.59232e-110
Ubqln1	3.08088e-114	0.242673	0.994	0.989	5.85891e-110
Mcl1	5.29688e-114	0.207869	0.998	0.998	1.00731e-109
Osr2	6.95288e-114	-0.635552	0.638	0.736	1.32223e-109
Upf3a	1.28735e-113	0.395735	0.864	0.774	2.44816e-109
F11r	1.68447e-113	-0.49321	0.667	0.776	3.20335e-109
Vps35	4.4788e-113	0.272553	0.982	0.967	8.51734e-109
Mdn1	4.95289e-113	0.659111	0.538	0.374	9.41892e-109
Rwdd4a	5.26849e-113	0.436013	0.807	0.693	1.00191e-108
Col16a1	1.02844e-112	-0.443034	0.696	0.815	1.95579e-108
Arl2bp	2.02154e-112	0.66982	0.531	0.366	3.84436e-108
Smc5	2.46836e-112	0.471303	0.772	0.654	4.69407e-108
Kpnb1	3.85021e-112	0.177179	1	0.999	7.32194e-108
Cul4a	4.81642e-112	0.457912	0.805	0.688	9.15939e-108
Slco2a1	1.1947e-111	1.44142	0.188	0.07	2.27197e-107
Mri1	1.39681e-111	0.430938	0.815	0.707	2.65631e-107
Timp2	3.47822e-111	0.220792	0.999	1	6.61454e-107
Gm12216	5.01616e-111	-0.723805	0.385	0.531	9.53922e-107
Col5a2	7.55074e-111	0.386988	0.844	0.724	1.43592e-106
Slc29a2	2.65509e-110	0.973478	0.321	0.173	5.04918e-106
Sparc	5.9936e-110	-0.20352	1	1	1.1398e-105
Spi1	7.13624e-110	-0.465734	0.694	0.796	1.3571e-105
Gpat4	7.81018e-110	0.485154	0.738	0.607	1.48526e-105
Caprin1	1.24526e-109	0.172637	1	1	2.36811e-105
Eml1	1.43286e-109	-0.437884	0.673	0.801	2.72486e-105
Dusp9	1.52818e-109	0.402591	0.867	0.788	2.90615e-105
Morf4l2	1.62693e-109	0.287101	0.969	0.951	3.09393e-105
Adam17	2.8593e-109	-0.343246	0.871	0.929	5.43753e-105
Sf1	3.01678e-109	0.257983	0.984	0.973	5.73701e-105
Pard3	3.14854e-109	0.584672	0.605	0.447	5.98758e-105
Lzts2	3.42458e-109	0.374513	0.895	0.832	6.51252e-105
Rbfox1	1.03623e-108	1.18851	0.24	0.109	1.97061e-104
Acy1	1.90647e-108	0.903223	0.398	0.248	3.62554e-104
Pfn2	3.39663e-108	-0.333724	0.909	0.952	6.45937e-104
Lbx1	3.52427e-108	0.843099	0.388	0.233	6.70211e-104
Ddit3.1	6.39076e-108	-0.619362	0.646	0.754	1.21533e-103
Tmem117	7.25047e-108	0.77104	0.413	0.255	1.37882e-103
Acsl6	1.20123e-107	1.31802	0.216	0.092	2.28438e-103
Loxl3	1.4372e-107	-0.878356	0.286	0.431	2.73313e-103
Igfbp5	1.5368e-107	0.352119	0.647	0.479	2.92253e-103
Map1lc3b	1.70785e-107	0.266858	0.978	0.949	3.24782e-103
Hspg2	1.72169e-107	-0.258272	0.983	0.995	3.27413e-103
Gas7	2.05259e-107	0.648875	0.588	0.441	3.9034e-103
Dlg4	2.13002e-107	-0.816762	0.34	0.48	4.05066e-103
Tango6	2.37125e-107	0.641552	0.525	0.366	4.50941e-103
Pcx	2.62618e-107	0.802462	0.427	0.271	4.99421e-103
Jup	3.30301e-107	0.540167	0.729	0.614	6.28134e-103
Nucks1	6.20324e-107	0.217451	0.998	0.997	1.17967e-102
Enkd1	6.34108e-107	0.61577	0.567	0.41	1.20588e-102
Sh3gl3	8.8968e-107	-1.81308	0.049	0.148	1.69191e-102
Cd300e	1.03275e-106	-2.57768	0.016	0.092	1.96398e-102
Eif4ebp2	1.10963e-106	0.323441	0.938	0.889	2.11019e-102
Got2	1.58229e-106	0.326534	0.927	0.881	3.00904e-102
Adgre5	2.50869e-106	0.643598	0.537	0.379	4.77078e-102
Birc5	1.32768e-105	-0.372398	0.867	0.917	2.52485e-101
Xaf1	1.83717e-105	-0.440386	0.619	0.755	3.49375e-101
Slc35g1	1.9086e-105	1.27191	0.208	0.086	3.62959e-101
Srsf1	3.01602e-105	0.245272	0.988	0.977	5.73557e-101
Anapc13	3.0721e-105	-0.454984	0.692	0.796	5.84221e-101
Cd24a	3.69599e-105	1.85437	0.13	0.036	7.02866e-101
2700081O15Rik	6.94449e-105	0.359434	0.916	0.875	1.32063e-100
Lama4	8.95848e-105	0.545243	0.659	0.516	1.70363e-100
Tubb2b	1.31621e-104	0.453994	0.795	0.691	2.50304e-100
Atp5d	1.52471e-104	0.15954	1	1	2.89954e-100
4931428F04Rik	1.54656e-104	0.68766	0.504	0.349	2.94109e-100
Sf3b2	1.71023e-104	0.204824	0.998	0.997	3.25235e-100
Ifnar2	2.07401e-104	-0.375438	0.809	0.883	3.94415e-100
Cd151	2.18443e-104	0.378084	0.874	0.81	4.15412e-100
Sod3	2.76288e-104	0.760937	0.455	0.3	5.25417e-100
Pdia4	2.99696e-104	-0.249348	0.981	0.994	5.69932e-100
Itgb1	3.91845e-104	0.174046	1	1	7.45171e-100
Klra17	4.29398e-104	-1.48336	0.076	0.187	8.16586e-100
Cd300c2	4.96203e-104	-0.401503	0.756	0.856	9.43628e-100
Dclk1	5.55946e-104	0.517667	0.668	0.524	1.05724e-99
Dctd	1.08975e-103	0.547947	0.655	0.514	2.07238e-99
Sesn3	1.45079e-103	-0.549679	0.541	0.668	2.75897e-99
Edc4	2.91333e-103	0.445064	0.759	0.635	5.54028e-99
Smarcc2	3.38438e-103	0.305861	0.946	0.901	6.43608e-99
Hadh	3.83447e-103	0.521253	0.652	0.505	7.292e-99
Ccl5	4.06131e-103	-0.218372	0.724	0.918	7.72338e-99
Rin2	4.47362e-103	0.363443	0.89	0.821	8.50748e-99
Itgal	4.62066e-103	-0.663582	0.431	0.567	8.78711e-99
Apobec3	4.76457e-103	-0.197058	0.999	1	9.06077e-99
Actr3	5.10912e-103	-0.261887	0.972	0.986	9.71601e-99
Pttg1ip	7.8447e-103	-0.390118	0.841	0.891	1.49183e-98
Zswim4	8.30389e-103	0.397933	0.859	0.78	1.57915e-98
Ppbp	1.02074e-102	3.27984	0.082	0.011	1.94113e-98
Gmps	1.07491e-102	0.234447	0.994	0.983	2.04416e-98
Cenpv	1.24991e-102	1.1289	0.239	0.112	2.37695e-98
Ssr1	1.2624e-102	0.222277	0.995	0.989	2.40071e-98
Ctps	1.42605e-102	0.388648	0.857	0.79	2.71191e-98
Pitrm1	3.27456e-102	0.405749	0.852	0.77	6.22723e-98
Twsg1	5.21587e-102	-0.315792	0.934	0.964	9.91902e-98
Myo9b	5.77734e-102	0.325978	0.928	0.868	1.09868e-97
Hk3	6.28708e-102	-0.67468	0.47	0.6	1.19561e-97
Adam8	1.56582e-101	0.310775	0.946	0.89	2.97772e-97
Gpnmb	1.9271e-101	0.82545	0.456	0.313	3.66476e-97
Nfic	3.29771e-101	0.253787	0.979	0.966	6.27125e-97
Arhgef7	3.51344e-101	0.412133	0.8	0.692	6.68151e-97
Hddc2	5.85905e-101	0.577156	0.602	0.454	1.11421e-96
Tgfbi	7.79373e-101	-0.275972	0.976	0.991	1.48213e-96
Flnc	1.75358e-100	-0.754013	0.42	0.553	3.33478e-96
Serpina3g	1.80335e-100	-0.548846	0.602	0.725	3.42944e-96
Ddx27	2.27353e-100	0.377542	0.863	0.777	4.32357e-96
Slc25a39	3.19244e-100	0.215246	0.996	0.992	6.07106e-96
Gm2115	7.53732e-100	-0.696986	0.393	0.532	1.43337e-95
Rrp12	8.34883e-100	0.744173	0.418	0.266	1.5877e-95
Heatr1	2.24756e-99	0.562643	0.596	0.449	4.27419e-95
Gadd45gip1	2.2698e-99	0.30598	0.943	0.897	4.31648e-95
Tbx3	3.18429e-99	0.671285	0.472	0.317	6.05556e-95
Ccdc86	6.27336e-99	0.562763	0.592	0.445	1.19301e-94
Vamp8	8.17593e-99	-0.242106	0.979	0.991	1.55482e-94
Bsg	1.19149e-98	-0.144149	1	1	2.26585e-94
Gnl2	1.60993e-98	0.443339	0.755	0.639	3.06161e-94
Eif3l	1.7976e-98	0.249822	0.984	0.969	3.41849e-94
Ndufv3	3.29237e-98	-0.310285	0.898	0.948	6.2611e-94
Zfp462	4.82483e-98	0.580865	0.563	0.411	9.17538e-94
Igfbp4	1.08087e-97	0.342607	0.992	0.995	2.05549e-93
Ncln	1.15339e-97	0.26544	0.969	0.944	2.1934e-93
Bnip3	1.40444e-97	-0.813001	0.327	0.464	2.67082e-93
Dpysl3	1.5569e-97	0.340889	0.93	0.893	2.96076e-93
Nr2f1	3.14765e-97	-0.295617	0.873	0.938	5.98589e-93
Hspa12a	3.18966e-97	-0.719956	0.387	0.52	6.06578e-93
Fam162a	3.40082e-97	-0.348061	0.874	0.926	6.46735e-93
Clasp1	3.48937e-97	0.391344	0.83	0.735	6.63574e-93
Lmo4	4.70446e-97	-0.30206	0.934	0.964	8.94648e-93
Fcna	6.81608e-97	3.47785	0.074	0.008	1.29621e-92
Dpt	7.1777e-97	-0.576591	0.777	0.836	1.36498e-92
Masp1	7.57584e-97	-1.04017	0.213	0.343	1.4407e-92
Mprip	1.05725e-96	0.261601	0.972	0.959	2.01057e-92
Adamts9	1.14966e-96	0.578456	0.627	0.489	2.1863e-92
Tfdp1	2.99522e-96	0.357507	0.87	0.797	5.696e-92
Rcc1	3.0347e-96	0.487403	0.689	0.556	5.77109e-92
Nop58	7.24107e-96	0.316389	0.928	0.88	1.37704e-91
Rfwd3	7.33825e-96	0.323318	0.91	0.865	1.39552e-91
Sfrp2	7.55533e-96	1.69703	0.148	0.051	1.4368e-91
Rlim	8.14031e-96	0.297723	0.94	0.897	1.54804e-91
Adarb1	1.03005e-95	0.657124	0.518	0.372	1.95885e-91
Pik3r3	1.32962e-95	0.660589	0.486	0.335	2.52854e-91
Lman2	2.24037e-95	0.218967	0.995	0.991	4.26051e-91
Pdcd11	2.396e-95	0.503893	0.642	0.499	4.55648e-91
Cryaa	4.16027e-95	3.254	0.073	0.008	7.91158e-91
Pclaf	5.40048e-95	-0.294049	0.92	0.961	1.02701e-90
Ubxn8	5.95741e-95	0.456958	0.722	0.59	1.13292e-90
Bend3	6.5501e-95	0.758583	0.391	0.244	1.24563e-90
Pcm1	7.07645e-95	0.388814	0.823	0.728	1.34573e-90
Plin2	7.8251e-95	0.233748	0.979	0.954	1.4881e-90
Lef1	8.47498e-95	0.737273	0.411	0.264	1.61169e-90
Ebna1bp2	9.12537e-95	0.258645	0.98	0.962	1.73537e-90
Dlgap4	1.13466e-94	0.312298	0.919	0.851	2.15778e-90
Acpp	1.27339e-94	-0.501151	0.751	0.84	2.42161e-90
Tcf25	1.36423e-94	0.238812	0.987	0.978	2.59436e-90
Ccl7	2.56926e-94	-0.742234	0.456	0.587	4.88597e-90
Mrfap1	3.67601e-94	-0.205075	0.993	0.998	6.99066e-90
Fam20c	4.70801e-94	0.871919	0.319	0.181	8.95322e-90
Nampt	6.60887e-94	-0.393936	0.758	0.844	1.25681e-89
Pno1	6.90843e-94	0.321173	0.922	0.874	1.31378e-89
Nup153	7.53568e-94	0.316999	0.924	0.862	1.43306e-89
Ccr2	1.21766e-93	-0.726059	0.382	0.514	2.31563e-89
Champ1	4.07681e-93	0.472951	0.698	0.575	7.75287e-89
Nras	6.77848e-93	0.242553	0.986	0.976	1.28906e-88
Serinc3	7.46028e-93	-0.228914	0.984	0.993	1.41872e-88
Sem1	7.68824e-93	-0.182304	1	1	1.46207e-88
Mcm5	8.45894e-93	0.326503	0.911	0.848	1.60864e-88
Prrc2c	1.07284e-92	0.179264	0.999	0.998	2.04022e-88
Tpm2	1.62431e-92	-0.420317	0.944	0.961	3.08894e-88
Camkk2	2.25512e-92	0.420935	0.763	0.644	4.28856e-88
Ppa1	2.87628e-92	0.227915	0.989	0.982	5.46983e-88
Chmp4b	3.00824e-92	-0.186217	0.998	0.999	5.72076e-88
Pomgnt1	6.37163e-92	0.484361	0.668	0.537	1.21169e-87
Myof	7.16941e-92	0.248578	0.979	0.969	1.36341e-87
Pop1	8.15956e-92	0.641569	0.472	0.323	1.5517e-87
Lhx8	1.0548e-91	-4.00699	0.003	0.055	2.00592e-87
Ndnf	1.85183e-91	0.980078	0.281	0.152	3.52162e-87
Dctn6	1.89509e-91	0.418418	0.76	0.645	3.6039e-87
Mfhas1	4.49213e-91	0.397053	0.792	0.69	8.54269e-87
Morc4	4.52333e-91	0.435149	0.831	0.767	8.60202e-87
Enpp5	4.61983e-91	-1.58845	0.049	0.139	8.78554e-87
Slc12a4	6.98735e-91	0.476588	0.666	0.53	1.32878e-86
Glrx5	9.84271e-91	0.218884	0.992	0.986	1.87179e-86
Clec9a	1.13618e-90	-2.10013	0.027	0.102	2.16067e-86
Ucp2	1.2187e-90	-0.258036	0.966	0.982	2.31761e-86
Atp6v0e	1.43712e-90	-0.164186	1	1	2.73297e-86
Smg5	1.56541e-90	0.329311	0.896	0.837	2.97695e-86
Naxd	1.96085e-90	0.498612	0.639	0.505	3.72895e-86
Phc2	1.97345e-90	0.211344	0.995	0.988	3.7529e-86
Slbp	2.02897e-90	-0.515353	0.582	0.688	3.85849e-86
Atxn1l	3.11403e-90	0.57024	0.554	0.41	5.92196e-86
Nol9	4.32205e-90	0.485547	0.69	0.572	8.21925e-86
Tenm4	6.62123e-90	0.441913	0.733	0.618	1.25916e-85
Trmt61a	1.05416e-89	0.712868	0.408	0.265	2.00469e-85
Psd3	1.14174e-89	0.598429	0.522	0.377	2.17124e-85
Eci2	1.46995e-89	0.301342	0.925	0.872	2.7954e-85
Nr2c2ap	1.7907e-89	0.440743	0.703	0.575	3.40538e-85
Msto1	1.86062e-89	0.343493	0.858	0.771	3.53835e-85
Kat6a	1.88906e-89	0.347759	0.864	0.785	3.59243e-85
Tma16	2.1995e-89	0.734358	0.399	0.258	4.1828e-85
Serpinb9c	2.2473e-89	5.32534	0.053	0.001	4.27369e-85
Ccl6	2.49086e-89	0.947997	0.534	0.412	4.73687e-85
Vash2	3.16818e-89	0.555037	0.579	0.439	6.02492e-85
Esrra	4.21979e-89	0.559714	0.564	0.422	8.02478e-85
Morc2a	5.39375e-89	0.386767	0.803	0.7	1.02573e-84
Tmod2	8.07294e-89	0.773233	0.322	0.185	1.53523e-84
Afap1l2	9.25692e-89	1.13978	0.202	0.091	1.76039e-84
Gng12	1.65112e-88	-0.30659	0.892	0.935	3.13993e-84
Sidt2	1.75352e-88	0.434546	0.818	0.75	3.33467e-84
Islr	1.94084e-88	0.867849	0.315	0.182	3.6909e-84
Mmd	2.3352e-88	-0.32086	0.811	0.905	4.44084e-84
Ralb	2.38311e-88	0.358229	0.849	0.765	4.53195e-84
Degs1	3.5385e-88	0.298683	0.922	0.876	6.72916e-84
Mbd3	3.7066e-88	0.175035	0.999	0.999	7.04883e-84
Upp1	3.88304e-88	0.315759	0.933	0.9	7.38437e-84
Pus7l	4.50807e-88	0.671947	0.412	0.266	8.573e-84
Ms4a7	5.31345e-88	-0.347387	0.84	0.911	1.01046e-83
Cnot1	6.66997e-88	0.388247	0.811	0.711	1.26843e-83
Pdk1	7.30888e-88	-0.494207	0.515	0.651	1.38993e-83
Plcb3	8.27856e-88	0.441402	0.72	0.601	1.57433e-83
Ube2l6	1.03987e-87	-0.421865	0.648	0.758	1.97753e-83
Apol7e	1.76046e-87	-1.39203	0.073	0.171	3.34786e-83
Akap1	2.48448e-87	0.423219	0.741	0.629	4.72473e-83
Mcph1	3.14032e-87	0.673935	0.44	0.298	5.97194e-83
Lox	9.08621e-87	0.984142	0.314	0.187	1.72793e-82
Ubqln2	9.12517e-87	0.2773	0.951	0.919	1.73533e-82
Adh5	1.02873e-86	0.333749	0.865	0.793	1.95633e-82
Gmeb1	1.08364e-86	0.484326	0.652	0.521	2.06076e-82
Tmem63a	1.14888e-86	0.329478	0.893	0.837	2.18482e-82
Lyn	1.5087e-86	-0.284888	0.94	0.965	2.8691e-82
Vat1	1.6784e-86	0.26636	0.96	0.935	3.19182e-82
D630003M21Rik	2.05669e-86	2.1953	0.094	0.022	3.91121e-82
Hnrnpa1	2.83059e-86	-0.181366	0.999	0.999	5.38293e-82
Ivns1abp	2.86808e-86	0.337286	0.905	0.876	5.45423e-82
Sgpl1	4.30697e-86	0.241097	0.976	0.963	8.19057e-82
Lap3	4.49574e-86	-0.259632	0.964	0.981	8.54955e-82
Armc6	7.03037e-86	0.705621	0.385	0.245	1.33697e-81
Dffb	7.56928e-86	0.588894	0.534	0.393	1.43945e-81
Exoc8	9.0729e-86	0.559892	0.518	0.372	1.72539e-81
Enpp1	1.2049e-85	-0.884291	0.253	0.377	2.29136e-81
Npm3	1.46591e-85	0.289801	0.935	0.901	2.78772e-81
Adamts7	1.48492e-85	0.590196	0.515	0.372	2.82388e-81
Nol6	1.51221e-85	0.690266	0.385	0.244	2.87578e-81
Abl2	1.66607e-85	0.394284	0.783	0.678	3.16836e-81
Ttll4	2.08008e-85	0.48073	0.622	0.48	3.95569e-81
Atp6v1f	3.57929e-85	-0.39182	0.712	0.806	6.80675e-81
Szrd1	3.59527e-85	0.249536	0.97	0.947	6.83713e-81
BC028528	3.8866e-85	-0.619013	0.426	0.547	7.39116e-81
Bst2	5.16868e-85	-0.151443	0.996	1	9.82928e-81
Gucy1a1	5.35661e-85	2.29598	0.084	0.016	1.01867e-80
Ifngr1	5.75182e-85	-0.381717	0.767	0.834	1.09382e-80
Tfrc	1.67232e-84	0.323539	0.895	0.842	3.18025e-80
Actr1a	1.79343e-84	0.312085	0.899	0.833	3.41056e-80
Klf6	3.47636e-84	0.277334	0.918	0.862	6.61099e-80
Eif2b3	4.23266e-84	0.597185	0.485	0.344	8.04926e-80
Polr2j	5.41458e-84	-0.338039	0.866	0.91	1.02969e-79
Mest	6.44464e-84	0.676834	0.398	0.257	1.22558e-79
Ipo9	7.34158e-84	0.375736	0.811	0.72	1.39615e-79
Thop1	9.42026e-84	0.354314	0.838	0.746	1.79145e-79
Col27a1	1.06764e-83	0.5041	0.618	0.486	2.03032e-79
Cluh	1.87164e-83	0.361709	0.824	0.736	3.5593e-79
Uchl1	2.19906e-83	0.708545	0.314	0.181	4.18195e-79
Anapc16	2.51039e-83	0.307544	0.908	0.848	4.774e-79
Polr3e	2.98224e-83	0.55527	0.544	0.404	5.67133e-79
Rad23b	4.94525e-83	0.240621	0.972	0.953	9.40438e-79
Eef2	1.00574e-82	0.152607	1	1	1.91262e-78
Kars	1.04464e-82	0.206371	0.993	0.986	1.9866e-78
Whrn	1.12896e-82	0.776319	0.374	0.242	2.14695e-78
Orc6	1.19579e-82	0.32352	0.881	0.821	2.27404e-78
Huwe1	1.24844e-82	0.332253	0.852	0.773	2.37416e-78
Snapc3	1.45738e-82	0.606445	0.465	0.324	2.77151e-78
Sri	1.57039e-82	-0.233752	0.973	0.987	2.98641e-78
Fibp	1.8259e-82	0.362701	0.813	0.713	3.4723e-78
Grk6	3.42204e-82	0.323619	0.865	0.781	6.50769e-78
Lxn	5.47491e-82	0.375451	0.802	0.711	1.04116e-77
Pik3r2	6.31987e-82	0.296865	0.91	0.862	1.20185e-77
Mfsd14a	6.61479e-82	0.363555	0.806	0.704	1.25793e-77
Noc3l	1.12075e-81	0.642937	0.435	0.297	2.13133e-77
Ltbp1	1.30089e-81	-0.494281	0.554	0.663	2.47389e-77
Smad5	1.63112e-81	0.297161	0.922	0.877	3.1019e-77
Hnrnpu	1.74108e-81	0.226108	0.981	0.967	3.31101e-77
Gpr65	1.75934e-81	-0.50237	0.549	0.663	3.34573e-77
Pum1	1.96972e-81	0.342335	0.836	0.751	3.74581e-77
Cntn4	2.15049e-81	3.00711	0.066	0.009	4.08958e-77
H2afz	2.36289e-81	-0.15327	1	1	4.49351e-77
Fndc3b	2.43204e-81	0.204766	0.991	0.981	4.625e-77
Map7d1	3.58462e-81	0.203929	0.99	0.987	6.81686e-77
Nop16	3.64849e-81	0.441591	0.669	0.541	6.93833e-77
Tnxb	4.75585e-81	3.01275	0.067	0.009	9.04421e-77
Prmt1	5.95207e-81	0.272274	0.935	0.885	1.1319e-76
Trmt1	6.1605e-81	0.335933	0.859	0.783	1.17154e-76
Prmt6	6.40769e-81	0.493622	0.606	0.478	1.21855e-76
Fam120a	6.59913e-81	0.305146	0.906	0.844	1.25496e-76
Rcc2	7.80577e-81	0.210073	0.989	0.977	1.48442e-76
Ncam1	9.68188e-81	-0.570728	0.475	0.588	1.8412e-76
Spn	1.03827e-80	-0.821774	0.281	0.402	1.97448e-76
Pcdhb5	1.06042e-80	1.76384	0.108	0.031	2.0166e-76
Gtpbp3	1.09449e-80	0.461795	0.656	0.54	2.08138e-76
Wdr43	1.28973e-80	0.33456	0.867	0.795	2.45268e-76
Alox5ap	1.54525e-80	-0.385891	0.73	0.818	2.93861e-76
Fis1	1.69957e-80	-0.196518	0.992	0.997	3.23206e-76
Gzmc	1.9516e-80	1.35112	0.161	0.066	3.71135e-76
Add3	2.62908e-80	0.704772	0.406	0.273	4.99972e-76
Traf1	2.72369e-80	0.34531	0.828	0.74	5.17964e-76
Rgs10	2.77007e-80	-0.380371	0.702	0.794	5.26784e-76
Cdc37l1	2.86309e-80	0.42402	0.701	0.585	5.44474e-76
Brd7	3.07735e-80	0.434146	0.688	0.569	5.85219e-76
Thap12	4.79241e-80	0.382013	0.755	0.647	9.11373e-76
Rarres2	6.5521e-80	2.26511	0.091	0.022	1.24601e-75
Csnk2a2	7.36312e-80	0.319925	0.879	0.818	1.40024e-75
Elavl1	8.66378e-80	0.284864	0.926	0.887	1.64759e-75
Pxdc1	9.0221e-80	0.592863	0.509	0.374	1.71573e-75
Iqgap1	9.79061e-80	-0.248305	0.965	0.979	1.86188e-75
Lrp1	1.06288e-79	-0.44327	0.65	0.748	2.02128e-75
Psmb2	1.09342e-79	-0.200585	0.994	0.997	2.07937e-75
Vps36	1.14469e-79	0.452993	0.667	0.548	2.17685e-75
Heg1	1.31488e-79	0.644438	0.431	0.294	2.50052e-75
Vac14	1.64723e-79	0.495571	0.594	0.461	3.13254e-75
Afap1	1.73337e-79	0.26814	0.951	0.933	3.29636e-75
Tmem109	1.98176e-79	0.294208	0.924	0.872	3.76871e-75
Mfge8	2.66927e-79	0.298008	0.932	0.908	5.07616e-75
Sprtn	3.18293e-79	0.618996	0.443	0.306	6.05298e-75
Cd63	3.41976e-79	0.232411	0.977	0.955	6.50336e-75
Mrc2	4.09419e-79	-0.540517	0.479	0.595	7.78593e-75
Fat1	4.6904e-79	0.375082	0.767	0.66	8.91973e-75
Cdc42ep2	6.72043e-79	0.754328	0.379	0.249	1.27802e-74
Epha2	7.88342e-79	0.321806	0.865	0.782	1.49919e-74
Tanc2	1.23066e-78	-0.353223	0.723	0.821	2.34035e-74
Arl15	1.5262e-78	0.624968	0.435	0.3	2.90237e-74
Wdr77	4.6301e-78	0.384379	0.747	0.64	8.80506e-74
Slc35e4	5.47364e-78	0.391657	0.759	0.659	1.04092e-73
Map4k4	7.18067e-78	0.328896	0.852	0.777	1.36555e-73
Abcf1	7.83793e-78	0.272366	0.938	0.894	1.49054e-73
Sfxn1	8.68661e-78	0.295068	0.908	0.836	1.65193e-73
Aldoa	1.00507e-77	-0.179607	0.999	1	1.91135e-73
Bok	1.11156e-77	0.579545	0.516	0.385	2.11386e-73
Ccnl1	1.63843e-77	0.285393	0.914	0.859	3.1158e-73
Cd9	1.71899e-77	0.296161	0.911	0.854	3.26901e-73
Znrf1	2.32445e-77	0.285945	0.913	0.865	4.4204e-73
Use1	3.03461e-77	0.3083	0.889	0.828	5.77092e-73
Gtpbp4	4.16315e-77	0.392093	0.754	0.651	7.91706e-73
Epas1	4.16732e-77	0.693666	0.374	0.242	7.925e-73
Ccn5	6.25944e-77	1.14654	0.183	0.084	1.19036e-72
Naga	7.96865e-77	-0.428013	0.625	0.721	1.5154e-72
Nav2	8.53561e-77	0.526643	0.527	0.39	1.62322e-72
Bmp1	9.34627e-77	0.252136	0.964	0.944	1.77738e-72
Nup93	9.62247e-77	0.430667	0.698	0.587	1.8299e-72
Nqo2	1.19715e-76	0.456703	0.642	0.523	2.27661e-72
Lum	1.20926e-76	-0.889911	0.347	0.454	2.29965e-72
Usp14	1.30681e-76	0.196814	0.989	0.985	2.48516e-72
Cdt1	1.3156e-76	0.304439	0.88	0.811	2.50187e-72
Fbxo31	1.3407e-76	0.490586	0.58	0.447	2.54961e-72
Nap1l1	1.39341e-76	0.139861	1	1	2.64985e-72
Mlkl	1.80331e-76	0.366251	0.841	0.783	3.42936e-72
Rac1	1.94756e-76	0.218352	0.981	0.966	3.70368e-72
Cpxm1	1.96984e-76	1.10111	0.244	0.134	3.74605e-72
Tnnt2	2.38299e-76	0.405246	0.856	0.818	4.53172e-72
Tln1	8.01595e-76	0.166528	0.999	0.998	1.52439e-71
Tmem50b	1.44099e-75	-0.542342	0.514	0.611	2.74034e-71
Creb3l2	1.48796e-75	-0.328804	0.805	0.872	2.82966e-71
Anxa6	1.73153e-75	-0.383847	0.753	0.831	3.29286e-71
Tmem208	2.43358e-75	0.318771	0.869	0.795	4.62795e-71
Farsa	2.54767e-75	0.338086	0.837	0.754	4.8449e-71
Epop	2.85049e-75	0.598495	0.444	0.311	5.42077e-71
Ube2m	3.04104e-75	0.165769	0.998	0.997	5.78314e-71
Ubr4	3.0539e-75	0.24275	0.963	0.94	5.8076e-71
Gatad1	4.93738e-75	0.214476	0.981	0.973	9.38941e-71
Mpv17l2	4.95915e-75	0.43577	0.666	0.547	9.43082e-71
Zbtb8a	4.96394e-75	0.855582	0.256	0.142	9.43993e-71
Pcgf6	5.58511e-75	0.575339	0.458	0.324	1.06212e-70
Ogfod1	5.62022e-75	0.564078	0.477	0.344	1.0688e-70
Sox4	5.62651e-75	0.417561	0.71	0.602	1.06999e-70
Ist1	8.19972e-75	0.324079	0.824	0.738	1.55934e-70
Tbx2	8.21916e-75	1.51847	0.12	0.042	1.56304e-70
Sbk1	8.89397e-75	0.832319	0.27	0.154	1.69137e-70
Spg7	1.05281e-74	0.267576	0.933	0.9	2.00213e-70
Ccdc80	1.18415e-74	1.03955	0.235	0.126	2.2519e-70
Ubtf	1.73944e-74	0.306673	0.865	0.796	3.3079e-70
Dab2ip	1.84284e-74	0.486682	0.551	0.413	3.50454e-70
Atp13a1	1.89884e-74	0.344464	0.795	0.698	3.61102e-70
Patl1	5.23499e-74	0.351673	0.805	0.722	9.95538e-70
Eif1	5.51631e-74	0.223677	0.972	0.955	1.04904e-69
Pkn1	5.62902e-74	0.382687	0.759	0.659	1.07047e-69
Ppp1r9b	5.97919e-74	0.228468	0.971	0.952	1.13706e-69
Polr1e	1.09167e-73	0.584337	0.466	0.335	2.07603e-69
Layn	1.1174e-73	-0.425822	0.612	0.713	2.12496e-69
Mmp13	1.42676e-73	1.1127	0.284	0.17	2.71327e-69
Sac3d1	1.59927e-73	0.681513	0.363	0.235	3.04134e-69
Ak3	1.85257e-73	0.450571	0.641	0.528	3.52303e-69
Dph5	1.85377e-73	0.569463	0.45	0.315	3.52532e-69
Gnb1	2.2836e-73	0.129758	1	1	4.34271e-69
Large1	2.87814e-73	0.573923	0.441	0.306	5.47336e-69
Sprr1a	3.21432e-73	2.65665	0.092	0.025	6.11267e-69
Epdr1	3.66135e-73	0.464657	0.617	0.49	6.9628e-69
Mphosph6	4.12023e-73	0.504918	0.548	0.417	7.83544e-69
Naa15	4.14927e-73	0.218556	0.975	0.963	7.89067e-69
Lonp2	6.16894e-73	0.34885	0.798	0.702	1.17315e-68
Sh3pxd2a	6.26492e-73	0.26842	0.945	0.931	1.1914e-68
Arhgap31	6.70129e-73	0.627017	0.419	0.289	1.27438e-68
Ube2r2	7.46798e-73	0.168402	0.997	0.995	1.42019e-68
Rtp4	8.37808e-73	-0.419418	0.619	0.723	1.59326e-68
Taf5l	9.92743e-73	0.441366	0.657	0.54	1.8879e-68
Aqp5	1.08293e-72	-1.55379	0.044	0.119	2.05941e-68
Aen	1.15775e-72	0.598415	0.419	0.288	2.2017e-68
Col4a1	1.2017e-72	0.284071	0.932	0.911	2.28526e-68
Syngr1	1.44161e-72	0.682976	0.347	0.221	2.74151e-68
Notch1	1.83467e-72	0.47207	0.731	0.65	3.489e-68
Bin1	2.35807e-72	-0.24009	0.952	0.971	4.48434e-68
3110009E18Rik	2.43943e-72	0.694362	0.333	0.209	4.63907e-68
Hist1h3c	2.55132e-72	-0.200097	0.999	1	4.85185e-68
Pde5a	3.12197e-72	0.764033	0.31	0.19	5.93706e-68
Il2rg	4.32801e-72	-0.541731	0.454	0.568	8.23057e-68
Csgalnact1	8.30793e-72	0.484014	0.537	0.4	1.57992e-67
Frrs1	1.15737e-71	0.285087	0.908	0.85	2.20097e-67
Tti2	1.1659e-71	0.527797	0.499	0.365	2.2172e-67
Pip4p2	1.25433e-71	0.400333	0.705	0.595	2.38537e-67
Fasn	1.62946e-71	0.26163	0.914	0.863	3.09875e-67
Yif1a	1.76862e-71	0.39586	0.709	0.599	3.36339e-67
Dbt	1.96182e-71	0.733407	0.314	0.194	3.7308e-67
Mcm3ap	2.03571e-71	0.436151	0.65	0.536	3.87131e-67
Nub1	2.0672e-71	-0.365994	0.723	0.8	3.9312e-67
Marcksl1	2.08118e-71	0.217892	0.982	0.973	3.95778e-67
Ccdc122	3.27478e-71	0.896387	0.242	0.134	6.22765e-67
Klc2	3.6735e-71	0.505404	0.526	0.397	6.98589e-67
Rnaseh2c	3.72147e-71	0.290858	0.915	0.868	7.07712e-67
Chml	4.10312e-71	0.68633	0.364	0.24	7.80291e-67
Gnaq	4.66882e-71	0.493148	0.533	0.4	8.87869e-67
Grap	6.69722e-71	1.21558	0.156	0.068	1.27361e-66
Hopx	6.78287e-71	-0.796282	0.228	0.343	1.2899e-66
Apex1	7.9287e-71	0.358816	0.75	0.642	1.5078e-66
Hmgcs2	1.06973e-70	1.48778	0.117	0.041	2.0343e-66
Tgfb2	1.17237e-70	0.466776	0.692	0.586	2.2295e-66
Qtrt2	1.64506e-70	0.669264	0.337	0.213	3.12841e-66
Clec4n	2.3731e-70	0.834971	0.265	0.154	4.51292e-66
Mthfsd	2.68466e-70	0.517509	0.523	0.396	5.10541e-66
Aebp1	2.94423e-70	-0.31637	0.849	0.897	5.59904e-66
Ikbkb	3.80221e-70	0.384047	0.707	0.597	7.23065e-66
H2-Q7	4.42473e-70	-0.191772	0.968	0.995	8.4145e-66
Tgfb1	5.20467e-70	0.216719	0.979	0.978	9.89772e-66
Haao	5.32416e-70	-1.33069	0.058	0.138	1.0125e-65
Pfdn1	5.92737e-70	-0.211383	0.979	0.991	1.12721e-65
Tubb3	7.25814e-70	0.666443	0.369	0.246	1.38028e-65
Kdr	8.44269e-70	0.699734	0.321	0.2	1.60555e-65
Ccar1	9.45423e-70	0.280001	0.907	0.86	1.79791e-65
Odf3l1	1.12272e-69	0.503221	0.519	0.387	2.13507e-65
Ltv1	1.27017e-69	0.400822	0.68	0.562	2.41548e-65
Chst3	1.287e-69	1.4253	0.124	0.047	2.4475e-65
Ankrd13b	2.077e-69	0.561921	0.463	0.336	3.94982e-65
Rpp30	2.95531e-69	0.43018	0.642	0.526	5.62011e-65
Glipr2	3.09444e-69	-0.484495	0.608	0.689	5.88469e-65
Psmb10	3.29386e-69	-0.215051	0.947	0.978	6.26394e-65
Zfp276	3.3981e-69	0.818983	0.259	0.149	6.46217e-65
Eaf1	4.33154e-69	0.406351	0.681	0.569	8.23728e-65
Ppib	4.97111e-69	-0.132875	1	1	9.45356e-65
Trim28	5.01793e-69	0.172356	0.995	0.992	9.54259e-65
Atf7ip	5.24832e-69	0.339518	0.773	0.671	9.98073e-65
Fam111a	5.72864e-69	0.261059	0.928	0.895	1.08942e-64
Rhou	5.97211e-69	0.474237	0.61	0.494	1.13572e-64
Pld5	6.41495e-69	0.84333	0.263	0.154	1.21993e-64
Cuta	7.20067e-69	-0.311371	0.802	0.856	1.36935e-64
Acta1	7.49518e-69	-1.61726	0.161	0.27	1.42536e-64
Wdr46	8.82134e-69	0.374174	0.738	0.639	1.67755e-64
Twnk	9.67389e-69	0.635472	0.392	0.268	1.83968e-64
Reep3	1.14857e-68	0.242121	0.934	0.894	2.18424e-64
Polr1d	1.23234e-68	-0.151345	1	1	2.34355e-64
Nifk	1.30777e-68	0.358158	0.774	0.686	2.48699e-64
Tafa5	1.34313e-68	1.00775	0.207	0.108	2.55424e-64
Usp24	1.48035e-68	0.270896	0.904	0.856	2.81518e-64
Itgax	1.86624e-68	-0.809583	0.21	0.321	3.54903e-64
Rin1	1.88008e-68	0.567272	0.436	0.308	3.57535e-64
Ntng2	1.9132e-68	0.52763	0.482	0.352	3.63833e-64
Cd209f	2.34807e-68	3.08526	0.051	0.005	4.46532e-64
Ibsp	2.37191e-68	2.08495	0.082	0.021	4.51065e-64
Dmxl2	2.44851e-68	0.789632	0.278	0.165	4.65634e-64
Mecr	2.57356e-68	0.372423	0.721	0.616	4.89414e-64
Psmd1	2.62942e-68	0.300387	0.865	0.803	5.00037e-64
Def8	2.7271e-68	0.401513	0.66	0.547	5.18612e-64
Rex1bd	2.89537e-68	0.288617	0.86	0.8	5.50613e-64
Nsd3	3.26847e-68	0.201773	0.981	0.967	6.21564e-64
Rbm14	4.98339e-68	0.466202	0.573	0.447	9.47692e-64
Rnf44	5.92069e-68	0.332458	0.796	0.712	1.12594e-63
Nedd8	6.04358e-68	-0.183984	0.994	0.995	1.14931e-63
Rrp1b	6.26784e-68	0.436054	0.626	0.511	1.19196e-63
Lypla2	6.65055e-68	0.299519	0.858	0.783	1.26474e-63
Naf1	7.77059e-68	0.456778	0.599	0.483	1.47773e-63
Map3k6	8.69217e-68	1.11069	0.169	0.079	1.65299e-63
Uck2	1.02067e-67	0.186918	0.995	0.991	1.94101e-63
Zhx2	1.05889e-67	0.647483	0.36	0.238	2.01369e-63
Rgp1	1.09739e-67	0.426541	0.642	0.529	2.08691e-63
Rcl1	1.35006e-67	0.453259	0.596	0.47	2.5674e-63
Npl	2.033e-67	1.59168	0.11	0.038	3.86616e-63
Slc22a23	2.45008e-67	0.948225	0.217	0.117	4.65931e-63
Limd2	2.55126e-67	-0.207063	0.98	0.991	4.85174e-63
E2f3	2.59364e-67	0.44396	0.597	0.477	4.93232e-63
Tdg	2.81106e-67	0.429498	0.627	0.508	5.34579e-63
Slc38a7	2.92564e-67	0.552471	0.458	0.332	5.56368e-63
Lrrn4cl	2.96946e-67	1.03291	0.201	0.105	5.64702e-63
Syvn1	3.00244e-67	0.367771	0.742	0.643	5.70974e-63
Mcrip1	3.27574e-67	0.170655	0.995	0.992	6.22948e-63
Dbp	3.35058e-67	-0.995484	0.129	0.228	6.37179e-63
Cops4	3.58878e-67	-0.334194	0.739	0.816	6.82479e-63
Chrna1	3.5946e-67	-0.959421	0.157	0.26	6.83584e-63
Hist1h2bk	4.36963e-67	-0.214068	0.993	0.998	8.30973e-63
Sdsl	5.16304e-67	1.89657	0.083	0.022	9.81856e-63
Csnk1g2	6.02803e-67	0.222715	0.96	0.94	1.14635e-62
Etnk1	6.10812e-67	-0.313803	0.793	0.854	1.16158e-62
Cxcl3	7.30386e-67	5.10702	0.042	0.002	1.38898e-62
Fktn	8.40083e-67	0.6145	0.396	0.272	1.59759e-62
Anxa9	9.66839e-67	0.868009	0.221	0.119	1.83864e-62
Cenpb	1.0609e-66	0.241747	0.937	0.904	2.01751e-62
Exosc2	1.20183e-66	0.443781	0.593	0.471	2.28552e-62
Pdf	1.21035e-66	0.5112	0.503	0.378	2.30172e-62
Sh3rf1	1.65006e-66	0.583601	0.392	0.266	3.13792e-62
Trappc11	2.33167e-66	0.37474	0.715	0.617	4.43414e-62
Col6a1	2.68491e-66	0.189755	1	1	5.10589e-62
Grem1	2.81185e-66	-0.668917	0.286	0.397	5.3473e-62
Tmem268	2.8877e-66	0.569409	0.434	0.309	5.49154e-62
Pdgfra	2.93937e-66	-0.4308	0.781	0.826	5.5898e-62
Snx27	2.97665e-66	0.356931	0.739	0.638	5.6607e-62
Nfat5	3.01817e-66	0.25054	0.935	0.904	5.73966e-62
Zfp518b	4.23534e-66	0.687931	0.318	0.201	8.05435e-62
2005-09-01	4.5081e-66	-0.252966	0.836	0.921	8.57305e-62
Ubxn4	4.93391e-66	0.214241	0.969	0.956	9.38281e-62
Fcrls	5.71909e-66	0.533301	0.434	0.304	1.0876e-61
Tut1	6.22837e-66	0.541449	0.43	0.305	1.18445e-61
Tspan12	6.8741e-66	0.752555	0.283	0.171	1.30725e-61
Gm4841	9.13361e-66	-1.1001	0.131	0.228	1.73694e-61
Bola1	9.6631e-66	0.459617	0.593	0.479	1.83763e-61
Papss1	1.04751e-65	0.211517	0.973	0.962	1.99205e-61
Elovl1	1.16715e-65	0.326694	0.819	0.746	2.21957e-61
Rer1	1.17438e-65	0.140736	1	0.999	2.23332e-61
Gtf2e2	1.39871e-65	0.387076	0.687	0.582	2.65993e-61
Rexo2	1.47471e-65	-0.246388	0.918	0.952	2.80446e-61
Galk1	1.51014e-65	-0.250595	0.893	0.948	2.87183e-61
Etv4	1.55439e-65	0.434533	0.615	0.501	2.95598e-61
Hint1	2.25386e-65	-0.25485	0.951	0.967	4.28617e-61
Smu1	2.87426e-65	0.391792	0.676	0.565	5.46598e-61
Casp1	2.97347e-65	-0.299975	0.737	0.831	5.65465e-61
Hspb1	3.30092e-65	-1.50027	0.207	0.305	6.27737e-61
Slc27a1	3.57154e-65	0.358327	0.746	0.639	6.79199e-61
Srgap3	3.60949e-65	0.64888	0.344	0.225	6.86416e-61
Ankrd29	3.66255e-65	0.531816	0.428	0.3	6.96507e-61
Nacc1	3.87876e-65	0.443576	0.552	0.423	7.37624e-61
Dbn1	4.27572e-65	0.320024	0.829	0.766	8.13113e-61
Usp9x	4.29594e-65	0.254138	0.92	0.878	8.1696e-61
Gsap	4.69419e-65	-0.384235	0.652	0.738	8.92695e-61
Larp1	5.02969e-65	0.19674	0.985	0.979	9.56496e-61
Shank2	6.44256e-65	1.3466	0.124	0.049	1.22518e-60
Tbcd	6.542e-65	0.325467	0.821	0.748	1.24409e-60
Mark2	7.00692e-65	0.366029	0.731	0.632	1.33251e-60
Pea15a	7.54134e-65	-0.390238	0.605	0.703	1.43414e-60
Lgalsl	7.89885e-65	0.442295	0.632	0.529	1.50212e-60
Mau2	8.00212e-65	0.302573	0.838	0.755	1.52176e-60
Tmem263	8.07952e-65	-0.257076	0.929	0.95	1.53648e-60
Vars	8.75911e-65	0.15912	0.998	0.996	1.66572e-60
Dnm1	9.14471e-65	-0.412778	0.665	0.739	1.73905e-60
Mageh1	9.97124e-65	0.6818	0.315	0.2	1.89623e-60
Ncdn	1.08765e-64	0.468819	0.53	0.402	2.06838e-60
Derl1	1.42465e-64	-0.325644	0.746	0.822	2.70925e-60
Gata3	1.43652e-64	0.961748	0.194	0.1	2.73183e-60
Zfp358	1.48257e-64	0.521316	0.451	0.323	2.81939e-60
Slc7a2	2.0275e-64	0.420111	0.738	0.659	3.85569e-60
Myc	2.18287e-64	0.290836	0.881	0.825	4.15117e-60
Spryd4	3.85285e-64	0.618741	0.353	0.233	7.32696e-60
Ostc	4.726e-64	0.244658	0.94	0.906	8.98743e-60
Tmem134	4.76553e-64	0.23428	0.943	0.917	9.0626e-60
Trdj1	4.98801e-64	2.23104	0.067	0.014	9.48571e-60
Sf3b4	5.07888e-64	0.386282	0.68	0.576	9.6585e-60
Traj7	7.16822e-64	-1.22007	0.07	0.151	1.36318e-59
Fmo1	9.75123e-64	1.35622	0.123	0.049	1.85439e-59
Tspan15	1.07153e-63	0.928767	0.198	0.103	2.03772e-59
2510039O18Rik	1.14687e-63	0.307718	0.819	0.743	2.18101e-59
Atp5o	1.15335e-63	-0.385041	0.71	0.77	2.19332e-59
Cbr2	1.27732e-63	2.03303	0.074	0.018	2.42908e-59
Il1rl1	1.70719e-63	-0.874708	0.167	0.269	3.24656e-59
Itm2a	1.87527e-63	0.569561	0.591	0.496	3.5662e-59
Dusp3	2.23824e-63	0.314875	0.839	0.776	4.25645e-59
Pde4dip	2.82644e-63	0.386637	0.657	0.544	5.37505e-59
Tle5	2.83607e-63	0.11948	1	1	5.39336e-59
Ttyh3	3.09696e-63	0.416928	0.65	0.54	5.88949e-59
Arpc1a	3.19357e-63	0.203656	0.974	0.965	6.07321e-59
Grwd1	3.32276e-63	0.609549	0.365	0.246	6.3189e-59
9330159F19Rik	3.50455e-63	1.32426	0.121	0.048	6.6646e-59
Gjc1	3.7079e-63	0.785291	0.248	0.143	7.05131e-59
Slc7a6os	4.6431e-63	0.430811	0.613	0.498	8.82978e-59
Pigm	4.68768e-63	0.503676	0.484	0.361	8.91455e-59
Cox6a1	5.43033e-63	-0.157132	0.998	0.999	1.03269e-58
Ube4b	5.45412e-63	0.196508	0.979	0.967	1.03721e-58
Slc19a1	6.51127e-63	0.362249	0.682	0.571	1.23825e-58
Dagla	6.70617e-63	0.606336	0.351	0.232	1.27531e-58
Srsf11	6.98698e-63	0.162711	0.995	0.992	1.32871e-58
Dph2	8.22416e-63	0.640875	0.339	0.223	1.56399e-58
Plaur	8.81622e-63	0.374428	0.754	0.668	1.67658e-58
Gipc1	8.82794e-63	0.315066	0.797	0.711	1.67881e-58
Pcbp2	9.5463e-63	-0.105767	1	1	1.81542e-58
Ucn2	9.93878e-63	0.662056	0.346	0.231	1.89006e-58
Kcne3	1.23422e-62	0.738178	0.291	0.181	2.34712e-58
Ezr	1.25441e-62	0.380471	0.729	0.638	2.3855e-58
Ranbp10	1.33204e-62	0.492692	0.495	0.374	2.53313e-58
Tmem204	1.67059e-62	0.754874	0.277	0.17	3.17697e-58
Hcfc1	1.70064e-62	0.340022	0.758	0.659	3.23411e-58
Cdkn2aip	1.85109e-62	0.561553	0.41	0.289	3.52022e-58
Tmem123	2.01589e-62	-0.238263	0.92	0.952	3.83362e-58
Pakap	2.2102e-62	1.17218	0.147	0.067	4.20313e-58
Scamp5	2.56246e-62	0.773812	0.245	0.142	4.87303e-58
Fbxo17	3.0752e-62	0.632761	0.328	0.212	5.8481e-58
Zeb1	3.18453e-62	0.359901	0.698	0.589	6.05601e-58
Gab1	3.57134e-62	0.66483	0.312	0.199	6.79162e-58
Il1rl2	3.75535e-62	1.56405	0.101	0.035	7.14156e-58
Ints8	4.12952e-62	0.378767	0.685	0.585	7.85311e-58
Nabp2	4.55361e-62	0.267144	0.884	0.82	8.65959e-58
Acp5	5.67884e-62	0.491133	0.601	0.498	1.07994e-57
Ier3	6.23131e-62	0.911032	0.52	0.406	1.18501e-57
Tsn	6.37166e-62	0.290556	0.847	0.778	1.2117e-57
Gan	7.2009e-62	0.657831	0.326	0.213	1.36939e-57
Bop1	7.9136e-62	0.288233	0.845	0.779	1.50493e-57
Retnlg	7.9571e-62	5.21511	0.037	0.001	1.5132e-57
Dynlrb1	8.46123e-62	-0.181055	0.982	0.993	1.60907e-57
Brms1	9.35052e-62	0.403139	0.631	0.517	1.77819e-57
Chkb	9.38276e-62	0.280509	0.895	0.852	1.78432e-57
Arf2	1.04508e-61	0.437619	0.598	0.486	1.98742e-57
Ankrd10	1.08676e-61	0.261007	0.892	0.841	2.06669e-57
Ctsk	1.09435e-61	0.931743	0.245	0.144	2.08113e-57
Seh1l	1.20236e-61	-0.196117	0.98	0.991	2.28654e-57
Frg1	1.78468e-61	0.349524	0.734	0.634	3.39392e-57
Lcn2	1.87078e-61	3.79626	0.042	0.003	3.55767e-57
Adat1	2.17086e-61	0.735955	0.26	0.155	4.12832e-57
Gfod2	2.38892e-61	0.50569	0.462	0.339	4.54301e-57
Sec22b	2.74803e-61	-0.241712	0.917	0.952	5.22593e-57
Ino80e	2.95419e-61	0.303551	0.834	0.762	5.61798e-57
Mybl2	3.16652e-61	0.384666	0.682	0.582	6.02177e-57
Cand1	3.39353e-61	0.23742	0.933	0.896	6.45347e-57
Arpin	3.56477e-61	0.404191	0.623	0.51	6.77912e-57
Ccl4	5.11973e-61	-1.20208	0.067	0.145	9.73618e-57
Ptprn	5.89765e-61	0.617361	0.418	0.305	1.12156e-56
Nid1	6.59865e-61	0.390637	0.729	0.651	1.25487e-56
Wasf2	7.82112e-61	0.176236	0.991	0.986	1.48734e-56
Podnl1	7.88413e-61	0.57644	0.499	0.388	1.49933e-56
Dtymk	8.29233e-61	0.210504	0.961	0.949	1.57695e-56
Rhobtb1	8.35687e-61	0.729314	0.274	0.168	1.58923e-56
Eef1e1	8.47812e-61	0.314002	0.787	0.697	1.61228e-56
Naaa	9.55286e-61	-0.600226	0.389	0.492	1.81667e-56
Camsap2	9.60645e-61	0.312629	0.815	0.745	1.82686e-56
Noc2l	1.01817e-60	0.274227	0.884	0.836	1.93624e-56
Vps37c	1.0418e-60	0.348882	0.735	0.644	1.98118e-56
Pkm	1.11639e-60	-0.113067	1	1	2.12305e-56
Atad3a	1.25773e-60	0.505436	0.472	0.353	2.39183e-56
Sh3bp1	1.28361e-60	-0.389352	0.593	0.691	2.44105e-56
BC034090	1.3561e-60	0.580284	0.347	0.23	2.57889e-56
B3gat3	1.40216e-60	0.317631	0.788	0.701	2.66649e-56
Mdga2	1.59581e-60	-1.37366	0.05	0.12	3.03475e-56
H2afy	1.67277e-60	0.234169	0.939	0.91	3.1811e-56
Tmbim4	1.68513e-60	-0.24441	0.911	0.947	3.20461e-56
Prl2c5	1.74771e-60	-1.14479	0.079	0.16	3.32362e-56
Nus1	1.92662e-60	0.190875	0.982	0.972	3.66385e-56
Mbtps1	2.06505e-60	0.199897	0.974	0.956	3.92711e-56
Elp1	2.16886e-60	0.324624	0.783	0.693	4.12453e-56
Rbfox2	2.98839e-60	0.196487	0.976	0.963	5.68302e-56
Hist1h1a	3.00596e-60	-0.222912	0.967	0.986	5.71643e-56
Lsm12	3.29856e-60	-0.244513	0.907	0.943	6.27288e-56
Cep78	3.75698e-60	0.516924	0.459	0.338	7.14465e-56
Leng8	3.80402e-60	0.244134	0.907	0.857	7.23411e-56
H2afv	3.95745e-60	-0.256469	0.862	0.915	7.52588e-56
Iars	4.38152e-60	0.199558	0.971	0.952	8.33233e-56
Leprotl1	7.49485e-60	0.259485	0.91	0.877	1.4253e-55
Flnb	8.51941e-60	-0.250151	0.908	0.939	1.62014e-55
Knop1	9.3033e-60	0.448425	0.515	0.39	1.76921e-55
Eif4e2	9.33385e-60	0.221514	0.951	0.922	1.77502e-55
Fcgbp	9.39681e-60	8.3774	0.033	0	1.78699e-55
Pcyt1b	9.92685e-60	0.794223	0.229	0.131	1.88779e-55
Ptp4a3	1.21709e-59	0.271219	0.854	0.791	2.31454e-55
Cntf	1.40726e-59	0.90367	0.201	0.109	2.67619e-55
Eif3e	1.45682e-59	0.118349	1	1	2.77043e-55
Cdc123	1.57592e-59	0.280484	0.852	0.793	2.99694e-55
H2-M3	1.70731e-59	-0.400427	0.528	0.634	3.24679e-55
Mast2	1.82242e-59	0.351998	0.719	0.619	3.46569e-55
Cyb561a3	1.99063e-59	0.606737	0.388	0.273	3.78557e-55
Lats1	2.43879e-59	0.243039	0.912	0.873	4.63785e-55
H2-Q4	2.53539e-59	-0.418551	0.506	0.614	4.82155e-55
Ddx49	2.56931e-59	0.410769	0.611	0.502	4.88606e-55
Cd3e	3.87859e-59	-0.730837	0.266	0.368	7.37591e-55
Mid1ip1	4.07887e-59	0.437226	0.547	0.424	7.75679e-55
Srp72	4.10904e-59	-0.230439	0.931	0.96	7.81416e-55
Fam114a1	4.76631e-59	-0.408027	0.584	0.672	9.0641e-55
Itga5	7.39287e-59	-0.252735	0.879	0.917	1.4059e-54
Svep1	7.55171e-59	1.20608	0.11	0.042	1.43611e-54
Stk16	8.02518e-59	0.406978	0.599	0.479	1.52615e-54
Tcf12	8.16515e-59	-0.290848	0.872	0.903	1.55277e-54
Smim14	9.52837e-59	-0.278939	0.797	0.866	1.81201e-54
Ncf1	9.63859e-59	-0.296859	0.811	0.867	1.83297e-54
Ide	1.14575e-58	0.324719	0.761	0.669	2.17888e-54
Cd274	1.18235e-58	-0.585623	0.364	0.468	2.24847e-54
Sfxn2	1.43615e-58	0.554286	0.376	0.258	2.73113e-54
Phlda3	1.46365e-58	0.335258	0.759	0.667	2.78342e-54
Pdlim5	1.49126e-58	-0.215111	0.95	0.968	2.83592e-54
Aprt	1.50028e-58	0.358064	0.706	0.614	2.85308e-54
Cstf2	1.84193e-58	0.34904	0.702	0.602	3.50281e-54
Nedd4l	1.88472e-58	-0.452142	0.535	0.621	3.58417e-54
Ugdh	2.10115e-58	-0.304092	0.749	0.816	3.99575e-54
Faxc	2.15408e-58	0.746226	0.24	0.14	4.09641e-54
Fut4	2.16878e-58	0.774183	0.26	0.159	4.12436e-54
Nae1	2.24591e-58	0.356132	0.697	0.597	4.27105e-54
Hnrnpdl	2.26249e-58	-0.171535	0.988	0.994	4.30257e-54
Adgrg5	2.89496e-58	-0.983443	0.111	0.198	5.50535e-54
Sh2d1b1	3.18823e-58	-0.718265	0.273	0.374	6.06306e-54
Pwp1	3.65084e-58	0.469886	0.474	0.352	6.94281e-54
Tubgcp3	3.66491e-58	0.414601	0.555	0.435	6.96956e-54
Vps72	4.09547e-58	0.47792	0.482	0.363	7.78835e-54
Trac	4.20498e-58	-0.715331	0.28	0.38	7.99661e-54
Pfkl	4.53795e-58	-0.254828	0.862	0.916	8.62981e-54
Atg5	4.83278e-58	0.354701	0.68	0.58	9.1905e-54
Bpnt1	4.84333e-58	0.353782	0.689	0.593	9.21056e-54
Cttn	5.0538e-58	0.236216	0.929	0.894	9.61081e-54
Arhgap26	5.32322e-58	0.638785	0.308	0.199	1.01232e-53
Mat2a	5.51499e-58	0.309253	0.76	0.659	1.04878e-53
Gbp8	6.27132e-58	-1.34131	0.049	0.117	1.19262e-53
Psma3	6.82687e-58	-0.225573	0.948	0.965	1.29827e-53
Foxk1	7.43207e-58	0.458618	0.52	0.404	1.41336e-53
Tmem267	1.03575e-57	0.440623	0.519	0.397	1.96969e-53
Mamld1	1.05808e-57	0.671117	0.276	0.171	2.01215e-53
Acot7	1.09483e-57	0.186083	0.984	0.974	2.08204e-53
Ncor2	1.45505e-57	0.192456	0.98	0.971	2.76707e-53
Mapk1	1.53117e-57	-0.231108	0.913	0.944	2.91184e-53
Acap3	1.93581e-57	0.436411	0.527	0.408	3.68134e-53
Znrd2	1.94141e-57	0.464692	0.515	0.399	3.69198e-53
Myadm	2.05302e-57	-0.300013	0.8	0.86	3.90422e-53
Cd53	2.20346e-57	-0.307264	0.744	0.817	4.19032e-53
St3gal2	2.54587e-57	0.25253	0.879	0.822	4.84148e-53
Dlk1	2.62831e-57	1.72345	0.079	0.023	4.99825e-53
Dnajc12	3.85823e-57	0.493451	0.451	0.333	7.33719e-53
Dusp10	4.31028e-57	0.477411	0.465	0.346	8.19686e-53
Cpsf3	4.80272e-57	-0.313612	0.746	0.811	9.13334e-53
Ssbp4	5.13467e-57	0.266527	0.869	0.818	9.7646e-53
Dnajc11	5.30111e-57	0.312379	0.75	0.654	1.00811e-52
Cd248	5.81994e-57	0.529034	0.486	0.376	1.10678e-52
Shmt2	6.10288e-57	0.188417	0.981	0.96	1.16058e-52
Simc1	6.40517e-57	0.602676	0.321	0.211	1.21807e-52
Ndufb7	6.46785e-57	0.155909	0.996	0.995	1.22999e-52
Rgs17	7.23089e-57	-1.51205	0.034	0.094	1.3751e-52
Hsp90b1	7.38776e-57	-0.101519	1	1	1.40493e-52
Tgif2	7.57924e-57	0.477577	0.512	0.397	1.44134e-52
Commd7	8.23628e-57	0.255692	0.873	0.814	1.56629e-52
Kifc3	8.87779e-57	0.438763	0.529	0.411	1.68829e-52
Nxf1	1.02013e-56	0.457627	0.494	0.374	1.93999e-52
Son	1.04737e-56	0.25278	0.893	0.844	1.99177e-52
Itga7	1.05843e-56	0.413741	0.628	0.527	2.01281e-52
Gpsm1	1.2568e-56	0.57066	0.364	0.251	2.39005e-52
Klf7	1.29715e-56	0.459007	0.517	0.4	2.46678e-52
Cct7	1.36534e-56	0.309647	0.791	0.71	2.59647e-52
Rgl1	1.59648e-56	-0.323667	0.724	0.794	3.03602e-52
Tmpo	1.88184e-56	0.200811	0.959	0.946	3.5787e-52
Exosc1	2.041e-56	0.334622	0.691	0.581	3.88136e-52
Mus81	2.22798e-56	0.416072	0.573	0.459	4.23696e-52
Itgb1bp1	2.42942e-56	-0.295829	0.774	0.84	4.62002e-52
Apex2	2.48425e-56	0.561687	0.389	0.276	4.7243e-52
Grk2	2.66009e-56	0.21459	0.946	0.916	5.05868e-52
Plbd2	3.20806e-56	0.246862	0.895	0.852	6.10077e-52
Map1s	3.41852e-56	0.391126	0.618	0.511	6.50101e-52
Gnl3	3.43589e-56	0.324909	0.731	0.632	6.53404e-52
Cachd1	3.51665e-56	0.407357	0.592	0.479	6.68762e-52
Pcid2	3.58612e-56	0.563945	0.366	0.253	6.81972e-52
Vti1b	3.91446e-56	-0.216873	0.934	0.959	7.44414e-52
Rbm5	3.9941e-56	-0.223266	0.926	0.952	7.59559e-52
Stx6	4.00995e-56	0.287275	0.816	0.743	7.62572e-52
Erap1	4.63392e-56	-0.317676	0.746	0.813	8.81232e-52
Btbd11	4.90094e-56	0.504413	0.444	0.329	9.32011e-52
Dhx9	5.34151e-56	0.229008	0.928	0.883	1.01579e-51
Ankrd16	6.13491e-56	0.526842	0.42	0.304	1.16667e-51
Glis3	6.35705e-56	0.573285	0.375	0.262	1.20892e-51
St3gal1	6.71868e-56	0.222414	0.952	0.931	1.27769e-51
Eif6	6.86619e-56	0.195969	0.971	0.952	1.30574e-51
Laptm4b	7.01244e-56	-0.26227	0.913	0.931	1.33356e-51
Lpgat1	7.9636e-56	0.239034	0.914	0.87	1.51444e-51
Ttc13	1.06127e-55	0.273948	0.842	0.782	2.01822e-51
Ccny	1.27904e-55	0.215275	0.951	0.926	2.43235e-51
Rnf220	1.29833e-55	0.302591	0.795	0.715	2.46903e-51
Btg1	1.35798e-55	-0.185665	0.998	0.997	2.58248e-51
Gcdh	1.36595e-55	0.536259	0.373	0.259	2.59762e-51
Lbp	1.38e-55	1.73791	0.065	0.016	2.62435e-51
Tbc1d16	1.43685e-55	0.871083	0.185	0.099	2.73246e-51
Wdr26	1.54465e-55	0.206893	0.957	0.929	2.93746e-51
B4galt2	1.57034e-55	0.318554	0.746	0.661	2.98631e-51
Psme2b	1.86264e-55	-0.306895	0.692	0.78	3.54218e-51
Rtca	2.07316e-55	0.285026	0.834	0.767	3.94254e-51
Zfp593	2.07824e-55	0.410995	0.581	0.477	3.95219e-51
Znhit2	2.48453e-55	0.449267	0.488	0.369	4.72484e-51
Ckb	2.71612e-55	-0.793124	0.2	0.296	5.16525e-51
Tfec	2.86631e-55	1.29047	0.118	0.05	5.45087e-51
Mt1	3.07775e-55	0.162929	0.944	0.949	5.85297e-51
Pde1b	3.18221e-55	0.570484	0.385	0.274	6.05161e-51
Caskin1	3.74605e-55	2.43484	0.052	0.009	7.12386e-51
Sgms2	4.65705e-55	0.557989	0.489	0.389	8.85632e-51
Cast	4.95169e-55	0.228288	0.933	0.897	9.41664e-51
Gja1	5.68686e-55	-0.153458	0.995	0.998	1.08147e-50
Dot1l	8.04134e-55	0.405297	0.609	0.507	1.52922e-50
Dph1	8.94574e-55	0.581227	0.348	0.239	1.70121e-50
Psma4	8.97159e-55	-0.27411	0.837	0.884	1.70613e-50
Trdc	9.26768e-55	2.03242	0.063	0.015	1.76243e-50
Slc9a5	9.82873e-55	0.404109	0.61	0.506	1.86913e-50
Phb	9.89929e-55	0.285503	0.805	0.721	1.88255e-50
Tet3	1.02031e-54	0.432888	0.505	0.386	1.94032e-50
Irgq	1.04438e-54	0.52985	0.407	0.294	1.98609e-50
Gstcd	1.24667e-54	0.371046	0.634	0.528	2.3708e-50
Wrnip1	1.47121e-54	0.298956	0.779	0.695	2.7978e-50
1810055G02Rik	1.50969e-54	0.352097	0.686	0.596	2.87097e-50
Ston2	1.57844e-54	0.510837	0.414	0.3	3.00172e-50
Nkrf	1.97666e-54	0.608207	0.316	0.21	3.75901e-50
Cbwd1	2.02514e-54	0.490058	0.422	0.306	3.8512e-50
Uqcrfs1	2.09153e-54	0.18348	0.977	0.967	3.97747e-50
Csf1r	2.20558e-54	-0.285261	0.882	0.923	4.19435e-50
Psme4	2.59484e-54	0.187449	0.984	0.975	4.9346e-50
Chd9	2.68058e-54	0.448181	0.487	0.371	5.09766e-50
Il1a	3.24036e-54	1.89871	0.07	0.019	6.16219e-50
Cp	3.28041e-54	0.9956	0.626	0.589	6.23836e-50
Nat10	3.38434e-54	0.628377	0.311	0.206	6.43601e-50
Syt13	3.38442e-54	0.518187	0.408	0.294	6.43616e-50
Myl7	4.62764e-54	5.12732	0.033	0.001	8.80038e-50
Cgref1	4.68032e-54	1.25938	0.122	0.053	8.90057e-50
Ccdc124	4.80218e-54	0.200786	0.986	0.981	9.1323e-50
Nav3	4.98221e-54	0.383077	0.629	0.528	9.47466e-50
Ramp2	5.24821e-54	0.624791	0.304	0.2	9.98053e-50
Pop4	6.04253e-54	0.332572	0.721	0.627	1.14911e-49
Reep5	6.77514e-54	0.130507	0.999	0.999	1.28843e-49
Arhgef2	7.01108e-54	0.16033	0.993	0.99	1.3333e-49
Bysl	7.73108e-54	0.469263	0.46	0.345	1.47022e-49
Cops9	8.69162e-54	0.204451	0.962	0.946	1.65289e-49
Ngf	8.9103e-54	0.234081	0.945	0.91	1.69447e-49
Grb10	9.10051e-54	0.838824	0.199	0.112	1.73064e-49
Dpf1	9.71131e-54	0.53155	0.383	0.271	1.8468e-49
Adamts8	1.17382e-53	1.4857	0.089	0.032	2.23225e-49
Arsj	1.2441e-53	0.556221	0.341	0.231	2.3659e-49
Azin2	1.27562e-53	0.515332	0.402	0.289	2.42584e-49
Cyfip2	1.49031e-53	-0.770481	0.198	0.294	2.83412e-49
Prcc	1.505e-53	0.248134	0.894	0.846	2.86207e-49
Fam53b	1.55545e-53	0.659187	0.29	0.188	2.958e-49
Actl6a	1.918e-53	0.261722	0.866	0.821	3.64745e-49
Cacna1d	1.97305e-53	1.16635	0.125	0.056	3.75214e-49
Tnfrsf14	2.01128e-53	-0.41426	0.531	0.624	3.82485e-49
Asb2	2.15578e-53	-1.16213	0.066	0.137	4.09965e-49
Mmachc	2.34178e-53	0.603892	0.309	0.204	4.45336e-49
Denr	2.49387e-53	-0.2235	0.931	0.949	4.7426e-49
Ecpas	2.82865e-53	0.30577	0.775	0.695	5.37925e-49
Srsf2	3.17884e-53	0.27741	0.819	0.751	6.0452e-49
Foxf1	3.68118e-53	0.379272	0.627	0.523	7.0005e-49
Tnpo2	4.21514e-53	0.384955	0.6	0.494	8.01594e-49
Lnpep	4.54816e-53	-0.256273	0.836	0.893	8.64924e-49
Igsf3	5.00103e-53	0.529424	0.425	0.316	9.51046e-49
Zfp330	5.13842e-53	0.314445	0.736	0.643	9.77174e-49
Arntl2	5.15394e-53	0.462533	0.491	0.381	9.80126e-49
Nup133	5.78399e-53	0.351455	0.669	0.57	1.09994e-48
Bhlhe40	7.19772e-53	-0.315687	0.833	0.877	1.36879e-48
Ctdsp1	7.44619e-53	0.221093	0.935	0.914	1.41604e-48
Zkscan3	8.28384e-53	0.421583	0.561	0.452	1.57534e-48
Litaf	8.876e-53	-0.190667	0.968	0.983	1.68795e-48
Pctp	9.52902e-53	0.624926	0.316	0.212	1.81213e-48
Gbp5	9.94689e-53	-0.689371	0.307	0.404	1.8916e-48
Adam12	1.02692e-52	1.10075	0.143	0.069	1.9529e-48
Slco2b1	1.11618e-52	0.599486	0.32	0.216	2.12263e-48
Nptx1	1.17454e-52	1.34985	0.098	0.038	2.23363e-48
Nsmce3	1.19767e-52	0.458755	0.479	0.368	2.27761e-48
Sdc1	1.26499e-52	0.262004	0.87	0.812	2.40562e-48
Dhodh	1.26679e-52	0.517942	0.366	0.256	2.40905e-48
Ighmbp2	1.45688e-52	0.635161	0.286	0.185	2.77055e-48
Clptm1l	1.65854e-52	0.20443	0.956	0.932	3.15404e-48
Gda	1.68006e-52	0.767992	0.267	0.171	3.19497e-48
Rcor2	1.88214e-52	0.316796	0.763	0.678	3.57927e-48
Vav3	1.95197e-52	0.48397	0.457	0.346	3.71207e-48
Cox5b	2.19062e-52	-0.161328	0.996	0.998	4.1659e-48
Ehd1	2.27175e-52	0.288067	0.801	0.726	4.32018e-48
Robo1	2.68499e-52	0.407884	0.512	0.397	5.10604e-48
Polr3d	2.89029e-52	0.568545	0.341	0.234	5.49647e-48
Uchl5	3.02498e-52	0.25893	0.852	0.805	5.7526e-48
Med8	3.15584e-52	0.359193	0.662	0.571	6.00145e-48
Rgcc	3.23322e-52	-0.496826	0.463	0.55	6.14862e-48
Pfas	3.27694e-52	0.423473	0.542	0.432	6.23176e-48
Tubgcp2	3.36833e-52	0.409259	0.563	0.455	6.40554e-48
Crmp1	3.4527e-52	0.613742	0.359	0.256	6.566e-48
Ankrd13c	3.57015e-52	0.299522	0.804	0.736	6.78936e-48
Cenpu	3.90913e-52	0.572271	0.33	0.224	7.434e-48
Sufu	4.2067e-52	0.383577	0.609	0.506	7.99988e-48
Mon1b	4.9722e-52	0.560797	0.329	0.223	9.45563e-48
Klhl21	5.15306e-52	0.51856	0.374	0.264	9.79958e-48
Ndufb9	5.77764e-52	-0.256738	0.846	0.888	1.09873e-47
Lgals8	5.947e-52	0.259361	0.862	0.808	1.13094e-47
Ammecr1	6.14493e-52	0.360105	0.629	0.522	1.16858e-47
D10Wsu102e	6.24222e-52	0.294383	0.777	0.687	1.18708e-47
Soat1	8.00988e-52	0.288243	0.851	0.802	1.52324e-47
Tmtc2	9.34284e-52	0.666638	0.254	0.158	1.77673e-47
Plscr3	1.14763e-51	0.300573	0.754	0.676	2.18246e-47
Tanc1	1.15721e-51	0.520466	0.368	0.259	2.20067e-47
Rreb1	1.26531e-51	0.377584	0.582	0.475	2.40624e-47
Fam32a	1.34997e-51	0.367053	0.647	0.552	2.56724e-47
Dazap1	1.41975e-51	0.203263	0.949	0.924	2.69995e-47
Gsdmd	1.46468e-51	-0.270156	0.869	0.901	2.78538e-47
Arhgef18	1.491e-51	0.528551	0.363	0.255	2.83544e-47
Piezo1	1.60994e-51	0.260744	0.87	0.824	3.06163e-47
Tnc	1.65379e-51	-0.13722	0.959	0.98	3.14501e-47
Mn1	1.78362e-51	-0.817602	0.153	0.242	3.39192e-47
Ap1g1	1.81989e-51	0.240435	0.895	0.856	3.46088e-47
Gdf11	1.87672e-51	0.289861	0.797	0.729	3.56896e-47
Rapgef4	1.90847e-51	1.23266	0.114	0.049	3.62934e-47
Ccl8	1.9531e-51	-0.347305	0.44	0.556	3.71422e-47
Col15a1	2.12864e-51	0.549694	0.296	0.194	4.04803e-47
Grap2	2.60933e-51	-0.925396	0.116	0.198	4.96216e-47
Zfp704	2.71478e-51	0.411129	0.507	0.393	5.1627e-47
6430548M08Rik	3.10925e-51	0.46062	0.56	0.464	5.91286e-47
Slc3a2	3.22138e-51	0.210355	0.949	0.925	6.12609e-47
Syncrip	3.39513e-51	0.129227	0.999	0.999	6.45652e-47
Serpina3n	3.65979e-51	1.8266	0.069	0.02	6.95983e-47
Elmod2	3.95397e-51	0.55333	0.345	0.239	7.51927e-47
Supv3l1	3.97032e-51	0.423285	0.543	0.438	7.55036e-47
Zdhhc13	4.288e-51	0.471916	0.424	0.313	8.15449e-47
Nasp	4.41026e-51	0.245323	0.881	0.838	8.387e-47
Jtb	5.5278e-51	0.215785	0.921	0.881	1.05122e-46
Mtrr	6.68482e-51	0.464654	0.444	0.333	1.27125e-46
Eid1	6.94908e-51	-0.187374	0.971	0.983	1.32151e-46
Map2k1	7.02318e-51	-0.224047	0.895	0.933	1.3356e-46
Ftsj3	8.25533e-51	0.327127	0.675	0.581	1.56992e-46
Zfp948	8.50271e-51	0.471995	0.435	0.325	1.61696e-46
Rgs3	9.68755e-51	0.485486	0.398	0.287	1.84228e-46
Scaf4	1.0902e-50	0.343092	0.674	0.578	2.07323e-46
Cd3g	1.13624e-50	-0.704967	0.271	0.365	2.16079e-46
Gemin5	1.16095e-50	0.391566	0.576	0.471	2.20779e-46
Ddost	1.16941e-50	-0.183919	0.969	0.983	2.22387e-46
Bahd1	1.23432e-50	0.378442	0.551	0.436	2.3473e-46
Dhps	1.25016e-50	0.312027	0.736	0.656	2.37744e-46
Cblb	1.25577e-50	-0.440304	0.491	0.578	2.3881e-46
Phykpl	1.32244e-50	0.578586	0.328	0.225	2.51488e-46
Nkx2-5	1.33731e-50	0.587138	0.305	0.203	2.54316e-46
Psma7	1.55234e-50	-0.159625	0.985	0.992	2.95208e-46
Taf4b	1.57821e-50	0.599042	0.292	0.192	3.00127e-46
Sigmar1	2.09051e-50	0.395785	0.556	0.447	3.97552e-46
Tent4b	2.14913e-50	0.336922	0.693	0.605	4.087e-46
Hectd2	2.31181e-50	0.615012	0.29	0.19	4.39638e-46
Gcnt2	2.44319e-50	0.562121	0.361	0.255	4.64621e-46
Tjp2	2.94047e-50	0.502052	0.412	0.304	5.59189e-46
Ranbp6	3.02358e-50	0.648999	0.274	0.177	5.74994e-46
Prpf8	3.30059e-50	0.16358	0.988	0.984	6.27674e-46
Gpr34	3.38601e-50	0.633988	0.276	0.179	6.43918e-46
Dyrk3	3.46256e-50	0.825195	0.193	0.11	6.58476e-46
Fastkd3	3.59268e-50	0.488484	0.405	0.295	6.83219e-46
Smarcad1	3.9643e-50	0.309881	0.726	0.631	7.53892e-46
Tdrd7	4.42066e-50	0.424777	0.492	0.381	8.40677e-46
Mfsd4b4	4.76182e-50	0.617922	0.277	0.179	9.05555e-46
Katnb1	4.98155e-50	0.417675	0.497	0.385	9.47342e-46
Irak2	5.08063e-50	-0.420433	0.55	0.635	9.66183e-46
Sppl2a	5.5761e-50	-0.220792	0.921	0.949	1.06041e-45
Cd300lg	6.64376e-50	1.13568	0.124	0.057	1.26344e-45
Slc20a2	6.95257e-50	0.341734	0.67	0.575	1.32217e-45
Chst1	7.00267e-50	0.533417	0.369	0.263	1.3317e-45
Bcl3	7.09373e-50	0.501371	0.404	0.296	1.34901e-45
Ctcf	8.553e-50	0.230997	0.902	0.856	1.62652e-45
Plod2	9.04503e-50	-0.274262	0.866	0.892	1.72009e-45
9130008F23Rik	9.04742e-50	0.63784	0.269	0.173	1.72055e-45
Fnta	9.11962e-50	0.232199	0.916	0.873	1.73428e-45
Ier2	1.12834e-49	0.448019	0.456	0.344	2.14576e-45
Tead2	1.1531e-49	0.340768	0.674	0.583	2.19285e-45
Lypd6	1.15986e-49	1.11699	0.131	0.063	2.20571e-45
Gk	1.16858e-49	-0.61745	0.323	0.414	2.22229e-45
Ints10	1.19242e-49	0.398505	0.561	0.456	2.26763e-45
Gprc5a	1.35392e-49	0.488676	0.381	0.271	2.57474e-45
Pskh1	1.41608e-49	0.405011	0.497	0.387	2.69296e-45
Spef1	1.571e-49	0.476438	0.441	0.332	2.98757e-45
Xab2	1.63797e-49	0.495755	0.388	0.28	3.11493e-45
Serpinh1	1.67441e-49	-0.129196	0.992	1	3.18423e-45
Gfpt1	1.7234e-49	-0.307791	0.71	0.782	3.2774e-45
Mid2	1.87799e-49	0.707907	0.244	0.153	3.57137e-45
Picalm	2.09677e-49	-0.218173	0.915	0.948	3.98743e-45
Rars2	2.16731e-49	0.354926	0.613	0.507	4.12157e-45
Flrt2	2.22861e-49	0.378483	0.631	0.537	4.23814e-45
Elk4	2.25065e-49	0.268165	0.817	0.748	4.28006e-45
Mpped2	2.33263e-49	0.551896	0.336	0.233	4.43597e-45
Msx3	2.4233e-49	0.984861	0.143	0.072	4.60838e-45
Col12a1	2.76553e-49	0.602175	0.523	0.419	5.25922e-45
Prmt9	2.79767e-49	0.595485	0.31	0.21	5.32032e-45
Nsd1	2.88803e-49	0.439604	0.474	0.364	5.49217e-45
Rce1	2.94117e-49	0.322323	0.697	0.604	5.59323e-45
Polr1b	3.22976e-49	0.376069	0.552	0.44	6.14203e-45
Atl3	3.24491e-49	0.275883	0.813	0.743	6.17085e-45
Sumo1	3.27126e-49	-0.247911	0.854	0.9	6.22096e-45
Traf7	3.5602e-49	0.174094	0.985	0.982	6.77044e-45
Tmem138	3.60886e-49	0.44689	0.502	0.396	6.86296e-45
G0s2	3.74121e-49	2.81229	0.043	0.007	7.11466e-45
Gpsm3	4.1548e-49	-0.366634	0.557	0.648	7.90119e-45
Rtn4ip1	4.1963e-49	0.676124	0.25	0.157	7.9801e-45
Haus7	4.44237e-49	-0.168364	0.983	0.99	8.44806e-45
Dusp6	4.54381e-49	0.207811	0.922	0.881	8.64097e-45
Gm19684	4.76497e-49	-0.43463	0.429	0.527	9.06153e-45
Birc6	5.18146e-49	0.228196	0.899	0.852	9.85359e-45
Tmem65	5.25905e-49	0.302349	0.753	0.681	1.00011e-44
Vdac2	5.28505e-49	-0.181147	0.972	0.986	1.00506e-44
Trappc10	5.78496e-49	0.279755	0.793	0.714	1.10013e-44
Bhlhe22	6.24826e-49	0.648598	0.274	0.179	1.18823e-44
Col4a2	6.58352e-49	0.210027	0.95	0.941	1.25199e-44
Cpsf7	6.62032e-49	0.309572	0.73	0.643	1.25899e-44
Taf1a	6.63043e-49	0.68744	0.238	0.148	1.26091e-44
Pawr	8.04029e-49	0.278884	0.8	0.722	1.52902e-44
Zdhhc7	8.08762e-49	0.334296	0.682	0.591	1.53802e-44
Miga1	8.13433e-49	0.547746	0.311	0.208	1.54691e-44
Zfp1	9.41646e-49	0.501305	0.358	0.252	1.79073e-44
St6gal1	1.33594e-48	0.398666	0.585	0.488	2.54055e-44
Kat5	1.38803e-48	0.352919	0.636	0.54	2.63962e-44
Bmf	1.45806e-48	0.40639	0.537	0.428	2.7728e-44
Brinp3	1.62602e-48	0.42263	0.578	0.484	3.09219e-44
Cdc42bpa	1.82423e-48	0.325012	0.684	0.588	3.46914e-44
Caml	2.36336e-48	0.394984	0.569	0.464	4.4944e-44
2610318N02Rik	2.54617e-48	1.06188	0.132	0.064	4.84205e-44
Stap1	2.62932e-48	-1.11044	0.063	0.128	5.00018e-44
Setdb1	2.64923e-48	0.480046	0.389	0.281	5.03805e-44
Panx1	2.89423e-48	0.634957	0.263	0.17	5.50397e-44
Tmem128	2.90078e-48	-0.282185	0.775	0.83	5.51641e-44
Phyhd1	3.04538e-48	0.782314	0.206	0.122	5.7914e-44
Gtf2f2	3.20544e-48	0.328007	0.676	0.58	6.09579e-44
Ctsl	3.20971e-48	-0.107433	1	1	6.1039e-44
Irf8	3.45783e-48	-0.300385	0.689	0.775	6.57575e-44
Utp25	3.49781e-48	0.38185	0.552	0.444	6.65179e-44
Ccnd2	3.64276e-48	-0.236963	0.618	0.749	6.92744e-44
Hmg20b	3.64585e-48	0.246915	0.842	0.786	6.93332e-44
Cebpz	3.9792e-48	0.409688	0.477	0.365	7.56724e-44
Klhdc4	4.0412e-48	0.362527	0.603	0.5	7.68514e-44
Xrn2	4.11872e-48	0.224252	0.905	0.865	7.83258e-44
Pdha1	4.48116e-48	0.169699	0.979	0.97	8.52183e-44
Eomes	4.57303e-48	1.08975	0.121	0.056	8.69654e-44
Ccdc130	4.62504e-48	0.481221	0.364	0.258	8.79544e-44
Ank2	5.03792e-48	0.475619	0.416	0.309	9.58062e-44
Fig4	5.2652e-48	0.411555	0.516	0.411	1.00128e-43
Elavl2	5.37028e-48	0.924215	0.154	0.081	1.02127e-43
Ehbp1l1	7.42818e-48	0.190943	0.956	0.937	1.41262e-43
Zdhhc2	7.80928e-48	0.38492	0.604	0.51	1.48509e-43
Synpo	7.9969e-48	-0.189444	0.98	0.984	1.52077e-43
Gls	8.78682e-48	0.166717	0.985	0.976	1.67099e-43
Aatf	9.07343e-48	0.390228	0.561	0.456	1.7255e-43
Pax3	9.24832e-48	1.14025	0.117	0.053	1.75875e-43
Socs1	9.61248e-48	-0.461843	0.509	0.592	1.82801e-43
Morf4l1	9.62678e-48	-0.287421	0.748	0.806	1.83073e-43
Smo	9.71631e-48	0.296272	0.778	0.708	1.84775e-43
Samd4b	1.01897e-47	0.248746	0.847	0.788	1.93777e-43
Pi16	1.1013e-47	1.46079	0.07	0.022	2.09433e-43
Mme	1.1164e-47	0.802619	0.191	0.11	2.12306e-43
Col7a1	1.39871e-47	0.312215	0.843	0.803	2.65993e-43
Cep104	1.50561e-47	0.26194	0.785	0.706	2.86321e-43
Rad23a	1.54844e-47	0.216403	0.927	0.888	2.94467e-43
Grina	1.57136e-47	-0.177848	0.952	0.976	2.98826e-43
Mif4gd	1.66298e-47	-0.40762	0.498	0.587	3.16248e-43
Ippk	1.72248e-47	0.463677	0.425	0.318	3.27563e-43
Ociad2	1.8022e-47	-0.854652	0.117	0.197	3.42725e-43
Plaa	1.93427e-47	0.160778	0.987	0.978	3.67841e-43
Lbh	1.96268e-47	-0.228334	0.696	0.796	3.73243e-43
Rptor	2.10403e-47	0.259535	0.817	0.751	4.00124e-43
Six2	2.37305e-47	1.61023	0.072	0.024	4.51282e-43
Lrrc8b	2.38084e-47	0.373714	0.543	0.434	4.52764e-43
Terf2ip	2.41333e-47	0.512114	0.37	0.268	4.58942e-43
Exo5	2.54195e-47	0.439308	0.453	0.344	4.83402e-43
Scara5	2.56312e-47	1.69683	0.072	0.023	4.87428e-43
Wwc2	2.5695e-47	0.340256	0.639	0.542	4.88641e-43
Pltp	2.69998e-47	0.654855	0.317	0.22	5.13456e-43
Akap13	2.7513e-47	0.38031	0.577	0.475	5.23215e-43
Rela	2.76649e-47	0.208485	0.932	0.897	5.26104e-43
Ctc1	3.00041e-47	0.43951	0.475	0.371	5.70588e-43
Prdm15	3.4526e-47	0.638547	0.253	0.161	6.56581e-43
Wwox	4.53429e-47	0.48255	0.394	0.289	8.62287e-43
Med30	4.94173e-47	-0.350034	0.638	0.705	9.39769e-43
Atf3	5.10514e-47	-0.984683	0.245	0.326	9.70845e-43
Msn	5.40256e-47	0.118591	1	0.999	1.0274e-42
Polrmt	6.36172e-47	0.428028	0.424	0.316	1.20981e-42
Apoc1	6.55377e-47	2.20951	0.056	0.014	1.24633e-42
Lrrc47	7.08387e-47	0.277665	0.797	0.724	1.34714e-42
Kcnab2	7.62361e-47	0.22458	0.881	0.826	1.44978e-42
Usp38	7.69495e-47	0.292261	0.747	0.663	1.46335e-42
Ube2d1	7.69648e-47	0.322297	0.66	0.562	1.46364e-42
Zfp362	7.80627e-47	0.356504	0.598	0.497	1.48452e-42
Tmed3	8.13831e-47	-0.202487	0.928	0.956	1.54766e-42
Usp6nl	8.33136e-47	0.46602	0.418	0.312	1.58438e-42
Rheb	8.92258e-47	-0.178993	0.957	0.975	1.69681e-42
H2-Ob	9.11906e-47	-1.0365	0.066	0.131	1.73417e-42
Nap1l4	1.06854e-46	0.180805	0.957	0.944	2.03205e-42
Map2k2	1.14636e-46	0.232924	0.875	0.821	2.18003e-42
Krr1	1.17624e-46	0.224302	0.884	0.839	2.23686e-42
Cyfip1	1.40556e-46	0.272383	0.807	0.739	2.67295e-42
Ddx54	1.45866e-46	0.313314	0.689	0.605	2.77394e-42
Pank1	1.46325e-46	0.735887	0.211	0.127	2.78267e-42
Entpd1	1.50273e-46	-0.315461	0.699	0.763	2.85774e-42
Zfr	1.52539e-46	0.243295	0.841	0.778	2.90084e-42
Proser1	1.58457e-46	0.446493	0.463	0.36	3.01338e-42
Sf3b6	1.58922e-46	-0.244653	0.846	0.892	3.02222e-42
Lzic	1.62131e-46	0.355776	0.578	0.474	3.08324e-42
Zfpm1	1.70488e-46	0.792309	0.19	0.11	3.24216e-42
Man1a2	1.77052e-46	0.292011	0.759	0.683	3.36701e-42
Sema3c	1.82894e-46	0.746457	0.214	0.13	3.47809e-42
Hps1	1.93293e-46	0.475018	0.392	0.287	3.67586e-42
Slc7a8	2.0488e-46	0.542897	0.32	0.22	3.89621e-42
Ofd1	2.08997e-46	0.599076	0.276	0.182	3.97449e-42
Aptx	2.13951e-46	0.530357	0.341	0.241	4.0687e-42
0610010F05Rik	2.18394e-46	0.339068	0.632	0.536	4.1532e-42
Fam214b	2.29322e-46	0.549852	0.322	0.223	4.36102e-42
Nr2f6	2.43897e-46	0.305104	0.726	0.639	4.63819e-42
Tmem161a	2.44792e-46	0.336693	0.652	0.56	4.65521e-42
Mpdz	2.47784e-46	0.570531	0.278	0.183	4.71211e-42
Hsdl1	2.8275e-46	0.443521	0.442	0.336	5.37706e-42
Slc1a5	2.84612e-46	0.289484	0.763	0.688	5.41247e-42
Vasn	2.87393e-46	-0.331056	0.567	0.658	5.46535e-42
Dus2	2.89369e-46	0.537149	0.35	0.25	5.50293e-42
Ndufa10	2.90947e-46	0.247032	0.856	0.804	5.53293e-42
Fam102b	2.93782e-46	0.229061	0.881	0.831	5.58684e-42
Ier5	2.94521e-46	0.290294	0.739	0.653	5.60091e-42
Heyl	2.952e-46	1.12345	0.112	0.051	5.61382e-42
Lcor	2.95865e-46	0.324432	0.662	0.571	5.62647e-42
Fjx1	3.20802e-46	0.732584	0.213	0.13	6.10069e-42
Wdr83	3.21647e-46	0.490614	0.34	0.237	6.11677e-42
Chtf8	3.34716e-46	0.266162	0.805	0.737	6.36529e-42
Pacc1	3.83086e-46	0.442034	0.465	0.36	7.28515e-42
Lat2	5.01806e-46	-0.461255	0.439	0.525	9.54285e-42
Syne1	5.0605e-46	0.426333	0.475	0.371	9.62356e-42
Syngr2	5.14176e-46	-0.263603	0.828	0.869	9.77809e-42
Sestd1	5.53533e-46	0.456857	0.436	0.332	1.05265e-41
Sfn	7.59664e-46	0.865602	0.163	0.089	1.44465e-41
Trir	7.77594e-46	0.201786	0.932	0.904	1.47875e-41
Bin2	7.86237e-46	-0.332648	0.636	0.706	1.49519e-41
Alcam	8.33924e-46	-0.494256	0.39	0.481	1.58587e-41
Dcbld1	8.80045e-46	0.610095	0.273	0.181	1.67358e-41
Zfp90	8.81524e-46	0.517189	0.338	0.238	1.67639e-41
Rrad	8.86933e-46	0.372407	0.599	0.501	1.68668e-41
Sike1	9.47531e-46	0.243062	0.846	0.783	1.80192e-41
Cxcl1	9.96728e-46	1.55244	0.106	0.047	1.89548e-41
Fbxl2	1.00453e-45	0.707633	0.224	0.139	1.91031e-41
Tbl3	1.00784e-45	0.314856	0.7	0.608	1.91661e-41
Negr1	1.04053e-45	-1.14289	0.06	0.123	1.97877e-41
Amotl1	1.06541e-45	0.246716	0.841	0.786	2.02609e-41
Per1	1.18601e-45	-0.577913	0.314	0.403	2.25543e-41
Pemt	1.26002e-45	0.553199	0.297	0.201	2.39619e-41
Pcnt	1.33806e-45	0.448149	0.443	0.34	2.54459e-41
Dhx37	1.40649e-45	0.406324	0.497	0.389	2.67472e-41
Hnrnpll	1.44243e-45	0.220406	0.896	0.853	2.74307e-41
Mars	1.58902e-45	0.198614	0.929	0.901	3.02184e-41
Usp22	1.60513e-45	0.283442	0.752	0.668	3.05248e-41
Cct8	1.67381e-45	0.170545	0.983	0.972	3.18309e-41
L3mbtl3	1.76776e-45	0.541108	0.326	0.228	3.36175e-41
C2cd2	1.92017e-45	0.499191	0.34	0.238	3.6516e-41
Uqcc3	2.00514e-45	0.284167	0.756	0.681	3.81317e-41
Ifrd2	2.10587e-45	0.456413	0.413	0.307	4.00473e-41
Tex10	2.1206e-45	0.252893	0.833	0.768	4.03275e-41
Gabarapl1	2.14835e-45	-0.431927	0.472	0.555	4.08551e-41
Ctla2a	2.15681e-45	-0.47594	0.606	0.667	4.1016e-41
Ptpn6	2.34266e-45	-0.436598	0.478	0.561	4.45504e-41
Tspan5	2.45947e-45	-0.360404	0.6	0.673	4.67717e-41
Irf2bpl	2.51492e-45	0.348433	0.595	0.495	4.78263e-41
Ror1	2.65621e-45	1.1166	0.112	0.051	5.05132e-41
Klhl5	2.83669e-45	-0.254868	0.789	0.843	5.39453e-41
Slamf8	3.03134e-45	-0.788176	0.158	0.241	5.76469e-41
Pkp1	4.23458e-45	0.832052	0.189	0.112	8.0529e-41
Clcn4	4.62658e-45	0.395561	0.476	0.368	8.79836e-41
Fnbp1l	4.93862e-45	0.274872	0.813	0.752	9.39177e-41
Poldip2	5.19111e-45	0.275016	0.792	0.731	9.87193e-41
Adamts2	5.52329e-45	0.846877	0.172	0.097	1.05036e-40
Thoc1	5.81427e-45	0.563404	0.288	0.193	1.1057e-40
Tmem173	5.88235e-45	-0.287917	0.761	0.809	1.11865e-40
Dock7	6.35114e-45	0.297065	0.721	0.639	1.2078e-40
Nisch	7.22244e-45	0.120651	1	0.998	1.37349e-40
Ppp1r9a	7.52065e-45	0.530814	0.328	0.231	1.4302e-40
Tcf4	8.55476e-45	-0.164424	0.98	0.988	1.62686e-40
Fzd10	8.63227e-45	2.81488	0.037	0.005	1.6416e-40
Cep44	9.8313e-45	0.47672	0.378	0.276	1.86962e-40
Slc7a6	9.90856e-45	0.510829	0.342	0.243	1.88431e-40
Cd84	1.02838e-44	0.320165	0.732	0.669	1.95566e-40
Arhgef19	1.03372e-44	0.676287	0.265	0.177	1.96582e-40
Apobec1	1.10757e-44	-0.362863	0.544	0.631	2.10626e-40
Hnrnph2	1.11671e-44	0.298576	0.72	0.636	2.12365e-40
Cwf19l1	1.2019e-44	0.553074	0.298	0.203	2.28565e-40
Kat14	1.20314e-44	0.342238	0.6	0.5	2.28802e-40
Ptpdc1	1.26075e-44	0.657987	0.246	0.158	2.39757e-40
Irx5	1.27776e-44	0.634151	0.246	0.158	2.42992e-40
Kmt2d	1.30089e-44	0.382412	0.541	0.437	2.4739e-40
2310022B05Rik	1.44462e-44	0.208449	0.915	0.871	2.74723e-40
Bcl6	1.50811e-44	-0.460945	0.447	0.529	2.86798e-40
Srsf9	1.5515e-44	-0.132824	0.998	0.998	2.95049e-40
Ncoa5	1.57366e-44	0.288853	0.752	0.673	2.99262e-40
Cfap69	1.66313e-44	0.805484	0.18	0.104	3.16278e-40
Tbce	1.67887e-44	0.487449	0.36	0.258	3.1927e-40
Spindoc	1.72189e-44	0.558733	0.304	0.209	3.27453e-40
Cdkn1c	1.74238e-44	0.401333	0.389	0.281	3.31349e-40
Sdc2	1.81425e-44	-0.214052	0.968	0.97	3.45016e-40
Rnf114	1.87774e-44	-0.293858	0.709	0.777	3.57091e-40
Prdx4	1.89928e-44	0.172787	0.974	0.961	3.61185e-40
Aimp2	1.97257e-44	0.255533	0.803	0.739	3.75124e-40
Ier3ip1	1.99922e-44	-0.386822	0.539	0.615	3.80192e-40
Slirp	2.04062e-44	-0.16541	0.983	0.988	3.88064e-40
Srgap2	2.06145e-44	0.225055	0.886	0.837	3.92027e-40
Hck	2.16689e-44	-0.450488	0.515	0.586	4.12077e-40
Kif20b	2.4516e-44	0.384209	0.539	0.438	4.6622e-40
Sae1	2.74947e-44	0.172215	0.97	0.954	5.22867e-40
Medag	2.95822e-44	-0.309122	0.449	0.56	5.62565e-40
Hook3	3.04663e-44	0.277381	0.732	0.644	5.79377e-40
Klhl2	3.21359e-44	0.280331	0.763	0.685	6.11129e-40
Rad54l2	3.24585e-44	0.417136	0.486	0.384	6.17263e-40
Ccng2	3.25342e-44	-0.370331	0.652	0.71	6.18703e-40
Npepl1	3.36656e-44	0.328971	0.657	0.568	6.40218e-40
Abcc9	3.40158e-44	0.625917	0.244	0.157	6.46879e-40
Myo1b	4.396e-44	0.287466	0.73	0.658	8.35987e-40
Cct6a	4.3971e-44	0.155117	0.983	0.978	8.36197e-40
Fen1	4.42881e-44	0.271571	0.797	0.725	8.42226e-40
Foxc2	4.6863e-44	0.6041	0.26	0.171	8.91193e-40
Coa7	4.69354e-44	0.505036	0.34	0.241	8.9257e-40
Stk11	5.28376e-44	0.178326	0.958	0.943	1.00481e-39
Cdh11	5.89167e-44	0.328271	0.544	0.432	1.12042e-39
Prdx6	6.07123e-44	0.177154	0.964	0.95	1.15457e-39
Pdpr	6.10027e-44	0.350656	0.59	0.49	1.16009e-39
Angel2	6.15544e-44	0.331464	0.653	0.562	1.17058e-39
Cdyl2	6.26967e-44	0.44663	0.401	0.299	1.1923e-39
Nmd3	6.76607e-44	0.369603	0.53	0.429	1.2867e-39
Stk25	7.07342e-44	0.165112	0.976	0.969	1.34515e-39
Lsg1	8.08539e-44	0.350473	0.591	0.496	1.5376e-39
Cenpt	8.12576e-44	0.334152	0.626	0.537	1.54528e-39
Cd300lb	9.09007e-44	0.735623	0.227	0.145	1.72866e-39
Atg2a	9.30395e-44	0.310105	0.659	0.569	1.76933e-39
Hivep1	9.61593e-44	0.336079	0.61	0.516	1.82866e-39
Mfn1	9.64791e-44	0.251757	0.826	0.766	1.83474e-39
Top1	9.67736e-44	0.283662	0.766	0.695	1.84034e-39
Hoxc13	9.78267e-44	0.921842	0.144	0.076	1.86037e-39
Tmem198b	1.00879e-43	0.418121	0.427	0.322	1.91841e-39
Zfp687	1.0145e-43	0.331791	0.623	0.526	1.92927e-39
Cd276	1.02108e-43	0.606731	0.261	0.172	1.94179e-39
Yrdc	1.07395e-43	0.295852	0.736	0.662	2.04232e-39
Plxnb1	1.09094e-43	0.662294	0.237	0.151	2.07463e-39
Ankrd49	1.19677e-43	0.453845	0.368	0.266	2.2759e-39
Fam122a	1.22335e-43	0.522309	0.326	0.23	2.32644e-39
Mfap2	1.28591e-43	1.00102	0.133	0.068	2.44541e-39
Mt2	1.2983e-43	0.341786	0.813	0.815	2.46898e-39
Fez1	1.31556e-43	-0.892969	0.106	0.179	2.50181e-39
Notch2	1.34216e-43	-0.230914	0.818	0.866	2.55239e-39
Rnd1	1.39753e-43	0.796318	0.174	0.1	2.65768e-39
Ntpcr	1.48162e-43	-0.334478	0.725	0.773	2.8176e-39
Dennd5b	1.55554e-43	0.462305	0.394	0.293	2.95817e-39
Tusc1	1.59112e-43	0.609128	0.263	0.174	3.02584e-39
Sorbs1	1.63302e-43	0.690833	0.217	0.135	3.10552e-39
Cebpg	1.68684e-43	-0.264738	0.805	0.85	3.20786e-39
Pim3	1.79691e-43	0.372942	0.58	0.484	3.41719e-39
Met	1.92566e-43	-0.312215	0.675	0.745	3.66202e-39
Rspry1	1.95922e-43	0.289721	0.727	0.645	3.72584e-39
Sncg	1.98861e-43	1.4344	0.08	0.03	3.78175e-39
Cdk1	2.15565e-43	0.150038	0.989	0.989	4.09941e-39
Ppp6r3	2.29299e-43	0.281598	0.766	0.693	4.36058e-39
Cd22	2.31175e-43	1.24925	0.092	0.039	4.39625e-39
Fancc	3.00649e-43	0.425016	0.426	0.323	5.71744e-39
Tbc1d4	3.20795e-43	0.581033	0.271	0.181	6.10056e-39
Jpt1	3.22336e-43	0.13844	0.993	0.986	6.12987e-39
Epn1	3.39593e-43	0.207506	0.9	0.865	6.45804e-39
Ptcd3	3.49476e-43	0.418525	0.463	0.361	6.64599e-39
Mea1	3.71418e-43	-0.251489	0.767	0.82	7.06326e-39
Zfp64	4.04559e-43	0.406612	0.485	0.382	7.69351e-39
Adipoq	4.37815e-43	4.2924	0.028	0.002	8.32592e-39
Cmtr2	4.41238e-43	0.467472	0.374	0.274	8.39102e-39
BC048403	4.47119e-43	0.595021	0.274	0.185	8.50287e-39
Zc3h4	4.82645e-43	0.273194	0.764	0.683	9.17845e-39
Hist1h2bj	5.70501e-43	0.116924	1	1	1.08492e-38
Pmp2	5.75671e-43	-1.2896	0.041	0.094	1.09475e-38
Blzf1	6.84662e-43	0.410863	0.453	0.349	1.30202e-38
Fbxw9	7.95924e-43	0.494907	0.343	0.246	1.51361e-38
Fbxo25	7.96558e-43	0.37117	0.509	0.406	1.51481e-38
Jarid2	8.05691e-43	0.564068	0.284	0.193	1.53218e-38
Apool	8.17482e-43	0.384021	0.48	0.373	1.55461e-38
Api5	8.18145e-43	0.198833	0.931	0.908	1.55587e-38
Arl1	8.49658e-43	-0.2786	0.788	0.828	1.6158e-38
Tmcc3	1.03389e-42	-0.381366	0.539	0.617	1.96614e-38
Selenow	1.0379e-42	-0.120339	0.999	1	1.97378e-38
Mrs2	1.10792e-42	0.377521	0.498	0.395	2.10693e-38
Hdac10	1.12823e-42	0.48976	0.334	0.237	2.14556e-38
Emp3	1.16539e-42	-0.120526	0.999	0.999	2.21622e-38
Ulk2	1.19961e-42	0.346619	0.58	0.481	2.2813e-38
Fam171a2	1.21154e-42	0.427925	0.47	0.372	2.30398e-38
Zfp319	1.22179e-42	0.4653	0.382	0.283	2.32347e-38
Unc119	1.29427e-42	-0.395909	0.508	0.585	2.46132e-38
Piwil4	1.29602e-42	1.73711	0.059	0.017	2.46464e-38
Utp15	1.34916e-42	0.297873	0.702	0.611	2.5657e-38
Sephs1	1.46449e-42	0.31188	0.66	0.565	2.78502e-38
Mtdh	1.89617e-42	0.143213	0.988	0.978	3.60595e-38
Ppm1l	1.96791e-42	0.354928	0.531	0.429	3.74237e-38
Prelid2	1.97868e-42	-0.466198	0.457	0.534	3.76285e-38
Ass1	2.13062e-42	-1.25122	0.041	0.093	4.0518e-38
Gas8	2.13691e-42	0.36054	0.568	0.471	4.06376e-38
Ogt	2.31026e-42	0.223801	0.863	0.806	4.39342e-38
Armh3	2.73856e-42	0.442862	0.391	0.29	5.20792e-38
Hacd2	2.88669e-42	0.678138	0.202	0.123	5.48962e-38
Tbck	3.01316e-42	0.383625	0.534	0.438	5.73012e-38
Pheta1	3.32665e-42	0.500841	0.336	0.239	6.32629e-38
Ccs	3.41202e-42	0.359115	0.592	0.501	6.48864e-38
Pnpla6	3.45455e-42	0.536645	0.304	0.211	6.56951e-38
Adgrg6	3.61197e-42	-0.694057	0.187	0.27	6.86888e-38
Pja2	3.66453e-42	-0.247764	0.817	0.854	6.96883e-38
Neil3	3.69348e-42	0.506649	0.331	0.236	7.0239e-38
Amn1	3.8412e-42	0.362312	0.536	0.435	7.30481e-38
Tmem216	3.92026e-42	0.432299	0.405	0.303	7.45516e-38
Arhgap35	4.05851e-42	0.334297	0.624	0.533	7.71807e-38
Tmem161b	4.41724e-42	0.390592	0.477	0.375	8.40027e-38
Slc39a3	4.71071e-42	0.486802	0.319	0.223	8.95836e-38
Rcn1	4.81006e-42	-0.153802	0.985	0.99	9.14729e-38
Trmo	4.86673e-42	0.593061	0.265	0.178	9.25506e-38
Sbf1	4.88948e-42	0.227197	0.891	0.855	9.29833e-38
Nmt1	5.03864e-42	-0.262804	0.769	0.822	9.58198e-38
Supt5	5.06175e-42	0.214445	0.872	0.828	9.62593e-38
Tysnd1	5.29077e-42	0.362932	0.537	0.437	1.00615e-37
Usp15	5.97473e-42	0.194574	0.936	0.904	1.13621e-37
P2ry13	6.09511e-42	0.535811	0.28	0.189	1.15911e-37
Ncs1	6.39973e-42	0.314474	0.695	0.623	1.21704e-37
Ppan	6.55838e-42	0.314859	0.657	0.57	1.24721e-37
Hint2	7.0815e-42	0.347135	0.608	0.522	1.34669e-37
Zfp207	7.51518e-42	0.230897	0.847	0.798	1.42916e-37
Lig4	7.55017e-42	0.540372	0.289	0.197	1.43582e-37
Tpst1	8.07759e-42	-0.310025	0.675	0.734	1.53612e-37
Rgs16	8.16526e-42	-0.355436	0.65	0.711	1.55279e-37
Lamb1	8.55044e-42	-0.137786	0.994	0.997	1.62604e-37
Hsd11b1	9.35947e-42	0.860543	0.202	0.126	1.77989e-37
Snx12	9.40201e-42	0.212056	0.889	0.843	1.78798e-37
Padi2	1.03708e-41	0.464096	0.336	0.238	1.97222e-37
Fam172a	1.0492e-41	0.39491	0.48	0.378	1.99527e-37
Kdm1a	1.09567e-41	0.228424	0.849	0.797	2.08363e-37
Sipa1l2	1.18413e-41	0.690216	0.214	0.134	2.25187e-37
Tbc1d9	1.31584e-41	0.329887	0.619	0.53	2.50233e-37
Slamf7	1.53312e-41	-0.572918	0.301	0.386	2.91554e-37
Iars2	1.63079e-41	0.281547	0.701	0.616	3.10127e-37
Mlycd	1.64001e-41	0.42127	0.451	0.352	3.11881e-37
Abitram	1.68986e-41	0.503121	0.32	0.227	3.2136e-37
Prmt5	1.78582e-41	0.304781	0.618	0.516	3.39609e-37
Polr2f	1.84919e-41	0.160773	0.976	0.968	3.51661e-37
Orc5	1.86852e-41	0.400282	0.454	0.352	3.55337e-37
Glg1	1.92161e-41	0.181307	0.959	0.937	3.65433e-37
Pdcd1	2.14482e-41	-0.798037	0.15	0.227	4.0788e-37
St5	2.43159e-41	0.384348	0.467	0.363	4.62415e-37
Jrk	2.44936e-41	0.695288	0.204	0.126	4.65795e-37
Gnai3	2.48064e-41	0.196133	0.938	0.913	4.71743e-37
Chst7	2.66368e-41	0.868152	0.143	0.077	5.06551e-37
C1qtnf1	2.78219e-41	0.724946	0.197	0.121	5.29089e-37
Rbm19	2.97728e-41	0.311804	0.637	0.546	5.6619e-37
Calhm2	3.26235e-41	0.364473	0.512	0.409	6.20402e-37
Ndfip2	3.62584e-41	-0.360323	0.558	0.631	6.89526e-37
Larp4b	3.84607e-41	0.295711	0.701	0.627	7.31407e-37
Plekhm3	3.95387e-41	0.526039	0.303	0.211	7.51908e-37
Klhl4	4.03169e-41	0.747734	0.175	0.102	7.66707e-37
Sf3b5	4.06614e-41	0.16686	0.969	0.958	7.73258e-37
Fam89b	4.09196e-41	0.225943	0.859	0.808	7.78168e-37
Mmp3	4.34104e-41	0.687074	0.295	0.204	8.25535e-37
Aldh7a1	4.4876e-41	-0.523859	0.344	0.428	8.53407e-37
Cdc42bpg	4.52466e-41	0.526736	0.292	0.201	8.60455e-37
Frat2	4.6215e-41	1.29354	0.083	0.034	8.78871e-37
Sugp2	4.90306e-41	0.435013	0.386	0.286	9.32415e-37
Efna1	5.02132e-41	0.531086	0.308	0.216	9.54905e-37
Cygb	6.17594e-41	1.01614	0.12	0.06	1.17448e-36
Wwp1	6.36615e-41	0.235275	0.836	0.782	1.21065e-36
Sult1a1	6.36823e-41	1.38955	0.074	0.028	1.21105e-36
Cstb	6.43234e-41	0.307231	0.661	0.575	1.22324e-36
Hspbp1	6.94772e-41	0.359361	0.539	0.439	1.32125e-36
Prcp	6.96867e-41	-0.410591	0.493	0.565	1.32523e-36
Mmp9	7.06367e-41	0.74547	0.921	0.925	1.3433e-36
Abcb10	7.10085e-41	0.359756	0.574	0.484	1.35037e-36
Kti12	7.157e-41	0.330382	0.597	0.504	1.36105e-36
Emc8	7.73399e-41	0.298774	0.652	0.561	1.47077e-36
Slc7a4	8.02419e-41	2.44142	0.038	0.007	1.52596e-36
Ndst1	8.03268e-41	0.190668	0.926	0.903	1.52757e-36
Sfmbt2	8.67238e-41	0.413774	0.459	0.361	1.64923e-36
Thap2	9.11502e-41	0.263216	0.76	0.689	1.7334e-36
Fpgs	9.8323e-41	0.56763	0.253	0.167	1.86981e-36
Cox7c	1.00849e-40	0.549947	0.268	0.18	1.91785e-36
Pxdn	1.02033e-40	0.190428	0.993	0.996	1.94036e-36
Soga1	1.03866e-40	0.293371	0.701	0.63	1.97521e-36
Mcat	1.06965e-40	0.325453	0.547	0.442	2.03416e-36
Thtpa	1.15109e-40	0.555764	0.261	0.174	2.18903e-36
Tmem256	1.1827e-40	-0.338915	0.581	0.653	2.24914e-36
Tmx4	1.21224e-40	-0.406365	0.47	0.552	2.30532e-36
Gon4l	1.27076e-40	0.305932	0.654	0.569	2.41661e-36
Vdac3	1.30483e-40	0.261854	0.778	0.713	2.48139e-36
A4galt	1.33654e-40	0.560515	0.241	0.156	2.54169e-36
Qsox2	1.37811e-40	0.475162	0.363	0.268	2.62074e-36
Hoxc4	1.43569e-40	0.775341	0.174	0.102	2.73025e-36
Klf8	1.44994e-40	0.600105	0.248	0.163	2.75734e-36
Macc1	1.55355e-40	0.677495	0.207	0.129	2.95439e-36
Taf13	1.61599e-40	0.466953	0.353	0.257	3.07313e-36
Smarcd1	1.71186e-40	0.316368	0.628	0.539	3.25544e-36
Rgs5	1.71514e-40	0.620237	0.224	0.143	3.26169e-36
Tmx1	1.75132e-40	-0.245198	0.778	0.829	3.33048e-36
Pck1	1.98919e-40	4.93792	0.025	0.001	3.78283e-36
Smad1	2.09349e-40	0.234517	0.829	0.776	3.98119e-36
Cep55	2.49368e-40	0.371745	0.536	0.439	4.74223e-36
Kifc1	2.93795e-40	-0.244987	0.788	0.841	5.58709e-36
Echdc2	3.0357e-40	0.501605	0.314	0.222	5.773e-36
Tmem131l	3.04703e-40	0.455217	0.357	0.261	5.79454e-36
Ice1	3.16348e-40	0.311245	0.651	0.559	6.01599e-36
Edem1	3.27766e-40	-0.170925	0.965	0.98	6.23314e-36
Trpc3	3.35728e-40	1.17856	0.093	0.041	6.38454e-36
Fam13c	3.53594e-40	0.623901	0.248	0.165	6.72429e-36
Habp4	3.57688e-40	0.305943	0.64	0.549	6.80214e-36
Nprl3	3.59111e-40	0.410242	0.447	0.349	6.82922e-36
Nsf	3.98066e-40	0.337531	0.59	0.503	7.57001e-36
Wfdc21	4.34156e-40	4.35955	0.026	0.001	8.25635e-36
Gclc	4.35254e-40	0.377037	0.529	0.434	8.27722e-36
Wdr3	4.4714e-40	0.377116	0.485	0.386	8.50325e-36
Armcx4	4.66593e-40	0.594512	0.251	0.167	8.8732e-36
Klrb1b	5.15047e-40	-1.19963	0.042	0.093	9.79465e-36
Trim27	5.47271e-40	0.372089	0.495	0.395	1.04075e-35
Sec31a	5.51897e-40	-0.167153	0.97	0.981	1.04954e-35
Scpep1	6.17651e-40	-0.210905	0.872	0.914	1.17459e-35
Ylpm1	6.42407e-40	0.285314	0.663	0.572	1.22167e-35
Ccdc9b	6.63366e-40	0.838453	0.157	0.09	1.26152e-35
Zfp961	6.86429e-40	0.455863	0.36	0.264	1.30538e-35
Ehmt1	7.21351e-40	0.348462	0.543	0.448	1.37179e-35
Fbxl19	7.42048e-40	0.505393	0.319	0.228	1.41115e-35
Tmem30a	7.49337e-40	-0.284509	0.701	0.76	1.42501e-35
Erich1	7.71267e-40	0.614878	0.231	0.15	1.46672e-35
Snrpa1	7.7259e-40	0.21653	0.87	0.82	1.46923e-35
Col5a1	7.86559e-40	-0.146274	0.989	0.993	1.4958e-35
Unc93b1	8.06203e-40	-0.164077	0.991	0.994	1.53316e-35
Atp6v0a1	8.24684e-40	0.452268	0.364	0.268	1.5683e-35
Zfp653	1.15567e-39	0.517017	0.303	0.213	2.19773e-35
Pbx1	1.23507e-39	0.26481	0.797	0.746	2.34874e-35
Casp6	1.24697e-39	0.269633	0.74	0.671	2.37137e-35
Dhcr24	1.25191e-39	0.302424	0.606	0.509	2.38075e-35
Col9a3	1.26301e-39	0.680145	0.241	0.161	2.40186e-35
Lsm6	1.38375e-39	0.227446	0.89	0.853	2.63148e-35
Tfap4	1.42395e-39	0.422828	0.423	0.327	2.70793e-35
Trim2	1.43751e-39	0.334283	0.539	0.437	2.73372e-35
Zfp142	1.48173e-39	0.487133	0.328	0.236	2.8178e-35
Lrp5	1.51469e-39	0.391761	0.504	0.408	2.88048e-35
Gstm2	1.57266e-39	0.801773	0.157	0.089	2.99073e-35
Ecrg4	1.64188e-39	-1.44941	0.03	0.075	3.12236e-35
Mmp14	1.71256e-39	0.109676	0.999	0.999	3.25677e-35
Slc52a2	1.7138e-39	0.486311	0.334	0.242	3.25914e-35
Cox10	1.76836e-39	0.441015	0.377	0.281	3.3629e-35
Ckap4	1.89511e-39	0.157885	0.971	0.952	3.60393e-35
Erf	1.94465e-39	0.25471	0.801	0.746	3.69815e-35
Igfn1	1.97565e-39	-5.73561	0.001	0.021	3.75709e-35
Cox14	2.03094e-39	-0.297508	0.65	0.715	3.86223e-35
Pten	2.0776e-39	0.153043	0.981	0.98	3.95098e-35
Uba52	2.14397e-39	0.330245	0.612	0.522	4.0772e-35
Spry2	2.1773e-39	0.38487	0.457	0.357	4.14057e-35
Itga11	2.26482e-39	1.27934	0.082	0.034	4.30701e-35
Tkfc	2.28513e-39	0.501769	0.311	0.221	4.34564e-35
Nudt6	2.33509e-39	0.507136	0.318	0.228	4.44063e-35
Lair1	2.41942e-39	-0.318218	0.566	0.653	4.60101e-35
Cmtm3	2.66827e-39	0.236872	0.847	0.801	5.07424e-35
Wbp1l	2.67197e-39	0.284169	0.69	0.61	5.08128e-35
Lmbr1l	2.74397e-39	0.431553	0.408	0.312	5.21821e-35
Lman1	2.74808e-39	-0.171807	0.946	0.96	5.22602e-35
Mfsd1	3.02757e-39	0.136711	0.99	0.986	5.75754e-35
Sdhaf1	3.14181e-39	0.428702	0.393	0.297	5.97479e-35
Pmaip1	3.32743e-39	0.375665	0.407	0.304	6.32778e-35
Kpna4	3.49142e-39	0.273302	0.741	0.663	6.63964e-35
Dtnbp1	3.64158e-39	0.212964	0.895	0.859	6.9252e-35
Sptlc2	3.66e-39	-0.178835	0.951	0.966	6.96023e-35
Smim13	3.70385e-39	0.334038	0.577	0.485	7.0436e-35
Ociad1	4.25213e-39	-0.21096	0.903	0.93	8.08627e-35
Marveld1	4.45519e-39	0.337032	0.58	0.487	8.47244e-35
Foxf2	4.61374e-39	0.630258	0.228	0.149	8.77396e-35
Adamts5	4.81271e-39	0.730795	0.189	0.116	9.15233e-35
Megf9	4.8442e-39	0.538666	0.282	0.195	9.21221e-35
Dcaf12	4.94432e-39	0.248145	0.774	0.702	9.40262e-35
Ly75	5.16443e-39	-0.415932	0.468	0.545	9.82119e-35
Tmem186	5.17344e-39	0.431045	0.368	0.272	9.83832e-35
Tbrg1	5.27012e-39	-0.193208	0.924	0.947	1.00222e-34
Gpd2	5.3377e-39	0.33799	0.606	0.519	1.01507e-34
Urb1	5.93981e-39	0.525101	0.297	0.209	1.12957e-34
Kxd1	6.1004e-39	0.25662	0.787	0.73	1.16011e-34
Rrp8	7.27278e-39	0.336831	0.557	0.462	1.38306e-34
Med22	7.60196e-39	0.27014	0.714	0.629	1.44566e-34
Cbx5	7.60562e-39	-0.275295	0.679	0.753	1.44636e-34
Ttll7	8.04208e-39	0.529977	0.283	0.196	1.52936e-34
Surf2	8.25685e-39	0.323669	0.574	0.48	1.57021e-34
Dlc1	8.54991e-39	0.579105	0.255	0.172	1.62594e-34
Gss	9.00121e-39	0.386702	0.445	0.345	1.71176e-34
Kdm8	9.14271e-39	0.62096	0.226	0.147	1.73867e-34
Coro1c	9.29642e-39	0.213443	0.875	0.833	1.7679e-34
Appl2	9.82398e-39	-0.298152	0.737	0.789	1.86823e-34
Maged1	1.00706e-38	0.151353	0.977	0.976	1.91513e-34
Ube2i	1.01178e-38	0.171186	0.954	0.936	1.9241e-34
Cbfb	1.02665e-38	0.205245	0.889	0.85	1.95239e-34
Pycr2	1.13648e-38	0.335212	0.596	0.506	2.16125e-34
Rwdd3	1.20532e-38	0.788137	0.162	0.094	2.29216e-34
Mllt6	1.25866e-38	0.282129	0.713	0.639	2.39359e-34
Myo1f	1.30219e-38	-0.30692	0.663	0.723	2.47637e-34
Tgfbr3	1.32589e-38	-0.554278	0.274	0.357	2.52145e-34
F830016B08Rik	1.43031e-38	-0.74871	0.196	0.274	2.72002e-34
Trmt112	1.48087e-38	0.183744	0.92	0.878	2.81617e-34
Tigd3	1.49499e-38	0.897115	0.131	0.07	2.84302e-34
Rxra	1.71649e-38	0.361435	0.485	0.386	3.26425e-34
Gnpat	1.87988e-38	0.295994	0.677	0.595	3.57496e-34
Dgkz	1.9706e-38	0.266928	0.716	0.632	3.74749e-34
Kif1b	1.99472e-38	0.25063	0.757	0.68	3.79337e-34
Cttnbp2nl	2.0504e-38	0.194072	0.911	0.88	3.89925e-34
Zdhhc16	2.12171e-38	0.261937	0.738	0.658	4.03486e-34
Wdr4	2.1902e-38	0.33859	0.55	0.456	4.1651e-34
Xpo5	2.27022e-38	0.227188	0.842	0.79	4.31728e-34
Ttc4	2.50124e-38	0.386733	0.447	0.351	4.75661e-34
Ang	2.51074e-38	0.474619	0.327	0.236	4.77467e-34
Grcc10	2.51887e-38	-0.308905	0.613	0.685	4.79013e-34
Copz2	2.7503e-38	-0.200433	0.9	0.931	5.23025e-34
Arntl	2.76411e-38	0.393213	0.44	0.344	5.25651e-34
Cbr4	3.18775e-38	0.444435	0.375	0.281	6.06214e-34
Ankrd44	3.31156e-38	-0.291552	0.727	0.782	6.29759e-34
Trim16	3.65339e-38	0.365346	0.536	0.445	6.94765e-34
Wrb	3.66009e-38	0.43697	0.37	0.276	6.96038e-34
Zscan12	3.69946e-38	0.481034	0.329	0.238	7.03526e-34
Hgh1	3.79833e-38	0.434531	0.384	0.291	7.22329e-34
Rnase6	4.15717e-38	-0.762298	0.123	0.194	7.90568e-34
Psmd8	4.36167e-38	0.201602	0.948	0.932	8.29459e-34
Wdr73	5.06378e-38	0.491754	0.317	0.228	9.62978e-34
Nol8	5.17049e-38	0.393963	0.414	0.317	9.83273e-34
Tax1bp3	5.24049e-38	0.237893	0.801	0.737	9.96585e-34
Dgke	5.51077e-38	0.557911	0.269	0.185	1.04798e-33
Pacs1	5.57801e-38	0.270491	0.739	0.674	1.06077e-33
Rbbp7	5.73333e-38	0.214353	0.86	0.802	1.09031e-33
Spsb4	6.06366e-38	1.34045	0.074	0.03	1.15313e-33
Ddx41	6.10998e-38	0.238548	0.799	0.73	1.16193e-33
Mdh1	6.49866e-38	-0.143246	0.988	0.993	1.23585e-33
Snx15	6.55341e-38	0.501739	0.286	0.199	1.24626e-33
Timm44	6.63494e-38	0.368245	0.472	0.375	1.26177e-33
Hist1h3a	7.13251e-38	-0.370276	0.586	0.644	1.35639e-33
Apbb2	7.18087e-38	0.162079	0.973	0.961	1.36559e-33
Snrpf	7.19051e-38	-0.256884	0.884	0.893	1.36742e-33
Hspbap1	7.30808e-38	0.476352	0.314	0.225	1.38978e-33
Ccdc8	7.64301e-38	1.59735	0.059	0.019	1.45347e-33
Thumpd1	7.84201e-38	0.45451	0.356	0.265	1.49132e-33
Hgsnat	8.11804e-38	0.330183	0.579	0.493	1.54381e-33
[truncated: 7,546 more rows]
