# Supplementary material for: Systemic immunosuppression from ultraviolet radiation exposure inhibits cancer immunotherapy
Source: J Immunother Cancer. 2025 Oct 31;13(10):e012527. doi: 10.1136/jitc-2025-012527 (PMC12581074; doi:10.1136/jitc-2025-012527)
Supplement: online supplemental material 4 [file jitc-13-10-s004.xlsx]

## Sheet: Sheet1
Supplementary Table 3. IgG2a (Non-UVR vs UVR) tumour differential expression analysis from spatial transcriptomics
	p_val	avg_log2FC	pct.1	pct.2	p_val_adj
Cd74	0	-0.535102	0.541	0.877	0
Hist1h3d	0	1.02471	0.764	0.44	0
Hist1h3b	0	0.893832	0.822	0.524	0
Serbp1	0	0.925945	0.782	0.492	0
Hist1h3c	0	0.848392	0.754	0.472	0
Cnbp	0	0.890857	0.727	0.462	0
Eef1g	0	0.822364	0.886	0.623	0
Hist1h2bj	0	0.739924	0.806	0.549	0
Ppp1ca	0	0.69568	0.83	0.582	0
Cct3	0	0.827249	0.696	0.45	0
Hist2h2bb	0	0.67097	0.865	0.621	0
Npm1	0	0.766355	0.797	0.556	0
Anp32b	0	0.795763	0.932	0.694	0
Hnrnpab	0	0.760081	0.935	0.703	0
Gnas	0	0.653585	0.82	0.592	0
Txn1	0	0.772519	0.941	0.728	0
Ywhaz	0	0.727419	0.957	0.758	0
Cfl1	0	0.933266	0.983	0.784	0
Ctsl	0	0.695808	0.936	0.752	0
Ecm1	0	0.589663	0.922	0.759	0
S100a4	0	-0.955656	0.557	0.716	0
Actb	0	0.667595	0.95	0.824	0
Lgals1	0	0.77122	0.99	0.885	0
Vim	0	0.489748	0.986	0.896	0
Pabpc1	0	0.601862	0.991	0.91	0
Eef1a1	0	0.532146	0.996	0.926	0
Rack1	0	0.624794	0.993	0.948	0
S100a6	0	0.460541	0.999	0.997	0
Tmsb4x	0	0.497413	1	0.998	0
H2afz	2.96948e-307	0.773622	0.722	0.463	5.64706e-303
Hist1h1c	5.71031e-302	0.603041	0.856	0.626	1.08593e-297
Ncl	6.31979e-298	0.728074	0.752	0.513	1.20183e-293
Eif4g2	1.08453e-296	0.545865	0.917	0.734	2.06245e-292
Hist1h2bb	2.2523e-291	0.790741	0.675	0.416	4.28319e-287
H2-Aa	7.17638e-287	-0.782074	0.36	0.642	1.36473e-282
Csde1	1.80155e-285	0.589095	0.836	0.615	3.42601e-281
Ppp1r14b	1.23412e-279	0.874024	0.611	0.363	2.34692e-275
Hdgf	2.11382e-276	0.668458	0.762	0.543	4.01986e-272
Tpm1	1.93551e-273	0.617567	0.817	0.607	3.68076e-269
Hist1h1d	1.44175e-262	0.882837	0.573	0.327	2.74177e-258
Fkbp1a	5.39074e-259	0.789233	0.633	0.396	1.02516e-254
Ccnd1	7.30235e-253	0.857639	0.606	0.374	1.38869e-248
Tm4sf1	1.37749e-251	0.779592	0.628	0.391	2.61956e-247
Cd44	1.18548e-247	0.767589	0.631	0.397	2.25442e-243
Nap1l1	2.07554e-244	0.659744	0.719	0.489	3.94706e-240
Pfn1	5.4052e-235	0.601058	0.792	0.614	1.02791e-230
Hspa5	1.10377e-232	0.509228	0.831	0.632	2.09905e-228
Ddb1	4.25472e-231	0.679109	0.671	0.446	8.09121e-227
Erh	2.03637e-229	0.880475	0.519	0.293	3.87257e-225
Ywhaq	2.352e-218	0.637698	0.675	0.449	4.4728e-214
Hist1h2bk	9.62627e-214	0.800136	0.553	0.332	1.83063e-209
Tomm20	2.26692e-213	0.756061	0.59	0.374	4.311e-209
Akr1a1	6.21815e-208	0.442386	0.904	0.735	1.18251e-203
Slc25a4	8.03928e-204	0.482625	0.84	0.646	1.52883e-199
Hnrnpa0	6.67011e-201	0.554374	0.747	0.553	1.26846e-196
Banf1	2.03093e-199	0.842301	0.502	0.292	3.86221e-195
Canx	3.06029e-194	0.49093	0.811	0.607	5.81976e-190
Ahnak	5.95574e-193	0.53199	0.764	0.559	1.1326e-188
Flna	7.71727e-191	0.670016	0.635	0.438	1.46759e-186
Eef1b2	1.2706e-190	0.386412	0.948	0.802	2.41631e-186
Myl12a	4.52668e-190	0.665977	0.636	0.444	8.60839e-186
Pgam1	1.90954e-181	0.596472	0.698	0.501	3.63138e-177
Ybx3	8.75304e-180	0.75958	0.555	0.362	1.66456e-175
Hsp90b1	6.54208e-177	0.332219	0.966	0.845	1.24411e-172
H2-Ab1	5.08509e-174	-0.645601	0.312	0.526	9.67031e-170
Tfrc	1.84075e-173	1.92878	0.172	0.045	3.50055e-169
H3f3b	3.29832e-172	0.581137	0.654	0.459	6.27241e-168
Eif5	8.66317e-171	0.748415	0.507	0.312	1.64747e-166
Gjb3	5.88975e-168	7.54655	0.078	0	1.12005e-163
H2-Eb1	8.10114e-165	-0.857057	0.217	0.402	1.54059e-160
Ywhag	4.26226e-161	0.698371	0.514	0.322	8.10554e-157
Htra1	4.45168e-160	0.60397	0.607	0.414	8.46577e-156
Hsp90aa1	1.88901e-158	0.939935	0.376	0.202	3.59233e-154
Stip1	2.13781e-158	0.828327	0.451	0.27	4.06547e-154
Selenoh	6.10079e-158	0.992023	0.344	0.174	1.16019e-153
Hspd1	8.63055e-158	0.814842	0.44	0.257	1.64127e-153
Hnrnpm	9.36457e-157	0.601959	0.602	0.416	1.78086e-152
Hist1h1e	1.78182e-150	0.536408	0.643	0.449	3.38848e-146
Ubc	4.17049e-146	0.427732	0.783	0.617	7.93103e-142
Psmb4	1.15969e-145	0.506142	0.671	0.488	2.20538e-141
Calm1	3.86703e-142	0.497167	0.675	0.492	7.35392e-138
S100a11	2.52696e-139	0.550077	0.628	0.457	4.80552e-135
Dpt	2.84483e-135	-1.45715	0.092	0.219	5.41002e-131
Eif3c	7.77305e-135	0.552967	0.592	0.416	1.4782e-130
Tuba1a	9.7615e-134	0.592016	0.556	0.38	1.85634e-129
Pdgfa	2.0984e-132	0.929315	0.359	0.204	3.99053e-128
Rap1b	2.19996e-131	0.38795	0.808	0.645	4.18367e-127
Tagln2	3.67518e-131	0.578979	0.557	0.384	6.98909e-127
Tcp1	8.19336e-131	0.443935	0.711	0.536	1.55813e-126
Fth1	5.47523e-129	0.245009	0.986	0.978	1.04122e-124
Gnb1	1.53822e-127	0.513516	0.63	0.463	2.92523e-123
Caprin1	5.55702e-126	0.600584	0.538	0.372	1.05678e-121
Ngf	6.70067e-125	1.01549	0.304	0.162	1.27427e-120
Fkbp4	3.75064e-124	0.984683	0.284	0.143	7.1326e-120
Myh9	1.01603e-122	0.468633	0.665	0.495	1.93218e-118
Itgav	4.65564e-121	0.739489	0.405	0.248	8.85364e-117
Pcolce	1.59621e-116	-0.88002	0.21	0.355	3.03551e-112
Lmna	3.57903e-116	0.492149	0.609	0.444	6.80625e-112
Eif4g1	1.06707e-115	0.558282	0.558	0.403	2.02925e-111
Eif4a1	1.3906e-115	0.767093	0.37	0.219	2.64451e-111
Trim28	1.35488e-113	0.791465	0.355	0.208	2.57658e-109
Fscn1	4.88979e-112	0.446871	0.659	0.502	9.29892e-108
Kpnb1	1.26535e-110	0.547304	0.52	0.359	2.40631e-106
Tubb6	7.54809e-110	0.653749	0.44	0.287	1.43542e-105
Pcbp2	2.15447e-109	0.327115	0.844	0.691	4.09715e-105
Eif4b	2.99021e-109	0.392218	0.73	0.577	5.68648e-105
Serpinh1	1.43249e-108	0.462933	0.623	0.464	2.72417e-104
Cct5	2.66355e-108	0.573031	0.502	0.347	5.06527e-104
Aldoa	4.13466e-107	0.5815	0.625	0.489	7.86288e-103
Pdap1	2.51019e-105	0.487104	0.593	0.441	4.77362e-101
Nop56	8.7553e-103	0.795131	0.321	0.185	1.665e-98
Arhgdia	1.55749e-102	0.394695	0.698	0.545	2.96188e-98
Tomm5	2.43982e-102	0.793798	0.318	0.183	4.63981e-98
Myo10	2.48049e-102	0.68853	0.333	0.191	4.71715e-98
Ubxn1	6.33869e-101	0.659596	0.39	0.246	1.20543e-96
Psat1	3.61839e-100	0.771783	0.335	0.2	6.88108e-96
Syncrip	1.53319e-99	0.568757	0.459	0.309	2.91567e-95
Eif2s2	6.76664e-99	0.80677	0.302	0.172	1.28681e-94
Loxl2	1.33221e-98	1.43773	0.141	0.051	2.53345e-94
Anp32a	3.08926e-98	0.471424	0.569	0.415	5.87484e-94
Apod	4.53644e-98	-2.76073	0.011	0.07	8.62695e-94
Ube2s	6.68432e-98	0.832008	0.299	0.171	1.27116e-93
Atf4	7.55665e-98	0.621743	0.444	0.301	1.43705e-93
Aspn	6.88341e-97	-2.46193	0.015	0.078	1.30902e-92
Slc25a5	2.35951e-96	0.526148	0.486	0.334	4.48708e-92
Naca	3.22834e-96	0.33753	0.763	0.595	6.13934e-92
Gnb2	9.6522e-96	0.329296	0.781	0.631	1.83556e-91
Calr	1.15094e-95	0.33719	0.793	0.637	2.18874e-91
Calu	2.64779e-95	0.589787	0.431	0.286	5.03531e-91
Gadd45g	1.21159e-94	1.34018	0.149	0.058	2.30408e-90
Pmepa1	1.54408e-94	0.464618	0.577	0.432	2.93638e-90
Tnnt2	2.35924e-94	1.01465	0.253	0.138	4.48657e-90
Mlec	4.13583e-93	0.483321	0.571	0.43	7.86511e-89
Col3a1	6.18995e-93	-0.204344	0.908	0.971	1.17714e-88
Cox8a	8.63007e-93	0.577089	0.429	0.286	1.64118e-88
Pa2g4	2.48131e-92	0.458158	0.586	0.439	4.71871e-88
Cct2	6.6131e-92	0.519069	0.505	0.361	1.25761e-87
Nedd4	1.15371e-90	0.355816	0.715	0.569	2.19401e-86
Ube2m	6.4844e-89	0.573479	0.428	0.289	1.23314e-84
Lrrc59	6.40019e-88	0.57994	0.416	0.279	1.21712e-83
Mgp	3.72446e-87	-1.32966	0.137	0.243	7.08281e-83
Anp32e	4.56492e-87	0.714676	0.323	0.197	8.68111e-83
Mif	1.42428e-86	0.460786	0.542	0.4	2.70855e-82
Fosl1	3.08177e-84	1.1846	0.159	0.069	5.8606e-80
Shmt2	4.92365e-84	0.867573	0.251	0.139	9.36331e-80
Itgb1	7.30197e-84	0.450411	0.53	0.388	1.38862e-79
Ccna2	1.29476e-83	0.623178	0.365	0.235	2.46225e-79
Acta1	4.42852e-83	1.81348	0.115	0.04	8.42171e-79
Tnfrsf12a	1.5761e-82	0.635649	0.375	0.248	2.99727e-78
Cyb5b	4.54924e-82	0.994743	0.192	0.095	8.65128e-78
Cyc1	7.92172e-82	0.579795	0.403	0.273	1.50647e-77
Itm2a	1.85361e-81	-1.39887	0.064	0.149	3.52502e-77
2002-09-01	4.26646e-81	0.501705	0.46	0.323	8.11354e-77
Slc7a5	1.92822e-80	0.841124	0.255	0.145	3.6669e-76
Zc3hc1	3.5842e-80	-1.58547	0.038	0.109	6.81608e-76
Eif3e	1.15931e-79	0.407635	0.566	0.428	2.20466e-75
Gars	2.63122e-79	0.672311	0.31	0.19	5.00379e-75
Tpt1	3.27583e-78	0.218456	0.974	0.894	6.22964e-74
Dut	8.03567e-78	0.957256	0.193	0.097	1.52814e-73
Lsm4	1.29983e-77	0.48086	0.461	0.326	2.47189e-73
Psmd7	2.43996e-77	0.564825	0.408	0.282	4.64007e-73
C1qbp	3.64848e-77	0.635083	0.34	0.219	6.93831e-73
Ebna1bp2	6.77994e-77	0.761935	0.265	0.155	1.28934e-72
Cct8	8.04442e-77	0.756084	0.272	0.162	1.52981e-72
Gng11	2.44703e-76	0.384962	0.581	0.442	4.65351e-72
Nudc	3.26429e-76	0.514018	0.436	0.306	6.2077e-72
Sf3b2	3.41551e-76	0.584139	0.38	0.257	6.49528e-72
Set	4.9621e-76	0.73795	0.27	0.16	9.43643e-72
Atp5a1	1.63093e-75	0.397061	0.557	0.421	3.10155e-71
Dnaja2	6.50497e-75	0.651337	0.315	0.199	1.23705e-70
Tnc	1.04756e-74	0.45087	0.486	0.356	1.99214e-70
Ywhae	2.68221e-74	0.473354	0.466	0.335	5.10077e-70
Gsr	4.6983e-74	0.592541	0.348	0.228	8.93476e-70
Casp3	1.04243e-73	0.832702	0.228	0.127	1.98238e-69
Hspe1	1.99764e-73	0.551176	0.398	0.275	3.79891e-69
Cd34	2.24061e-73	-1.21852	0.067	0.148	4.26097e-69
Sfpq	1.0481e-72	0.49347	0.431	0.304	1.99318e-68
Anxa1	1.07707e-72	0.313742	0.724	0.594	2.04826e-68
Jpt1	4.78623e-72	0.682947	0.288	0.177	9.10198e-68
Ccl7	5.25758e-72	1.92199	0.122	0.05	9.99834e-68
Iars	5.91999e-72	0.835364	0.227	0.128	1.12581e-67
Spp1	9.73702e-72	0.455287	0.683	0.601	1.85169e-67
Atp5g3	1.38505e-71	0.567074	0.364	0.244	2.63395e-67
Sumo2	1.11959e-70	0.502769	0.416	0.292	2.12912e-66
Pkm	2.73788e-70	0.253717	0.859	0.725	5.20663e-66
Ctsb	2.93836e-70	0.196945	0.924	0.804	5.58788e-66
Prpf19	7.32271e-69	0.780604	0.235	0.136	1.39256e-64
Arg1	5.47986e-68	1.83702	0.115	0.048	1.04211e-63
Actn1	2.38455e-67	0.428611	0.474	0.347	4.5347e-63
Ppfibp1	2.91102e-67	0.596513	0.34	0.227	5.53589e-63
Tgfb3	5.67634e-67	-0.843311	0.146	0.243	1.07947e-62
Vcp	9.72655e-67	0.460178	0.489	0.37	1.8497e-62
Hnrnpa1	1.10308e-66	0.406758	0.484	0.354	2.09772e-62
Anxa5	1.4202e-66	0.414179	0.501	0.376	2.70079e-62
Zmynd11	8.33295e-66	0.986217	0.159	0.079	1.58468e-61
Anxa2	1.55326e-65	0.256	0.845	0.721	2.95383e-61
Eif4ebp1	3.18862e-65	0.690587	0.269	0.166	6.0638e-61
Mfap4	3.37444e-65	-1.84842	0.022	0.075	6.41717e-61
Hist1h1a	4.56084e-65	0.551866	0.327	0.214	8.67335e-61
Ddx39	8.75555e-65	0.772367	0.222	0.128	1.66504e-60
Ankrd1	1.09463e-64	1.37866	0.126	0.056	2.08166e-60
Krtcap2	1.50131e-64	0.411126	0.482	0.358	2.85504e-60
Dek	1.88231e-64	0.508353	0.378	0.262	3.5796e-60
Rbms1	6.58833e-64	0.545712	0.34	0.228	1.2529e-59
Hnrnpd	3.47432e-63	0.498245	0.409	0.294	6.60711e-59
Psmb3	4.37063e-63	0.557938	0.336	0.226	8.31162e-59
Akt1	7.11781e-63	0.476575	0.418	0.301	1.35359e-58
Igfbp4	1.47918e-62	-0.66528	0.387	0.481	2.81295e-58
Sars	1.86837e-62	0.590693	0.323	0.216	3.55309e-58
Rars	2.08441e-62	0.76268	0.219	0.128	3.96393e-58
Axl	3.52297e-62	0.353354	0.583	0.462	6.69962e-58
Rcc2	5.13414e-62	0.683192	0.25	0.153	9.7636e-58
Fn1	1.49836e-61	0.149123	0.955	0.892	2.84943e-57
H2-D1	2.60514e-61	-0.340479	0.522	0.639	4.95419e-57
Apobec3	3.4883e-61	0.445485	0.423	0.306	6.63371e-57
Msn	6.63077e-61	0.370571	0.534	0.411	1.26097e-56
Gstp1	1.18454e-60	0.834214	0.187	0.103	2.25263e-56
Des	3.99557e-59	2.5068	0.069	0.021	7.59838e-55
Incenp	4.28283e-59	0.734912	0.225	0.135	8.14465e-55
Eif3i	1.62343e-58	0.414826	0.458	0.342	3.08727e-54
Mtpn	3.84599e-58	0.510456	0.348	0.241	7.31391e-54
Ccl12	5.40491e-58	1.29092	0.104	0.043	1.02785e-53
Polr2g	1.22689e-57	0.682477	0.233	0.142	2.33317e-53
Thbs2	1.30091e-57	-0.442193	0.393	0.495	2.47394e-53
Psmb7	1.47473e-57	0.592493	0.286	0.187	2.80449e-53
Gnai2	1.64891e-57	0.248123	0.756	0.629	3.13572e-53
Hnrnpa2b1	3.11728e-57	0.644621	0.261	0.166	5.92814e-53
Naa50	4.18064e-57	0.715048	0.221	0.133	7.95033e-53
Srsf6	4.84229e-57	0.53033	0.321	0.217	9.20857e-53
Hist2h2ac	6.06533e-57	0.717903	0.222	0.134	1.15344e-52
Spsb1	8.35251e-57	0.884464	0.162	0.085	1.5884e-52
Selenot	1.51208e-56	0.617713	0.265	0.17	2.87553e-52
Pgk1	1.59351e-56	0.573765	0.342	0.24	3.03037e-52
Hnrnpl	8.26039e-56	0.750839	0.196	0.113	1.57088e-51
Calm2	8.49648e-56	0.467813	0.388	0.28	1.61578e-51
Scd2	9.03939e-56	0.44635	0.373	0.264	1.71902e-51
Ddx3x	1.32717e-55	0.437054	0.425	0.316	2.52387e-51
Psma7	1.54144e-55	0.558347	0.3	0.201	2.93135e-51
Srsf1	2.77456e-55	0.6347	0.26	0.167	5.27639e-51
Ogn	3.04193e-55	-5.44005	0.001	0.027	5.78483e-51
Sema7a	3.09472e-55	0.647455	0.257	0.164	5.88524e-51
Pdia3	3.87832e-55	0.28671	0.635	0.512	7.3754e-51
Mmp13	8.0357e-55	2.11919	0.088	0.035	1.52815e-50
Aars	8.24969e-55	0.592701	0.266	0.171	1.56884e-50
Prmt1	1.00532e-54	0.91272	0.149	0.077	1.91182e-50
Dst	1.43928e-54	0.640631	0.245	0.154	2.73708e-50
Igf2	1.65195e-54	-3.06765	0.005	0.037	3.14152e-50
Chmp4b	3.22891e-54	0.42104	0.426	0.316	6.14041e-50
Rnf187	5.54709e-54	0.444784	0.394	0.287	1.05489e-49
Nop2	1.27402e-53	1.01265	0.126	0.061	2.4228e-49
Rab1a	2.18344e-53	0.407968	0.422	0.312	4.15225e-49
Uqcr10	5.54303e-53	0.490432	0.348	0.246	1.05412e-48
Rpn2	1.26726e-52	0.471728	0.35	0.247	2.40995e-48
Sod1	3.30585e-52	0.500095	0.347	0.247	6.28674e-48
Mmp11	4.92646e-52	-1.99678	0.013	0.052	9.36865e-48
Ube2d3	6.57144e-52	0.328794	0.546	0.434	1.24969e-47
Pxdn	1.3133e-51	0.393141	0.423	0.314	2.49749e-47
Otub1	1.57933e-51	0.656393	0.229	0.143	3.00341e-47
Hist1h4h	1.96695e-51	0.708792	0.205	0.124	3.74056e-47
Slc3a2	2.62185e-51	0.802544	0.167	0.093	4.98597e-47
Sf1	4.74353e-51	0.644548	0.234	0.148	9.02078e-47
Psmd4	4.94122e-51	0.470202	0.355	0.254	9.39672e-47
Top2a	4.98232e-51	0.702114	0.204	0.123	9.47487e-47
Ckap5	9.39122e-51	0.871043	0.152	0.082	1.78593e-46
Nars	1.50708e-50	0.604178	0.242	0.155	2.86602e-46
Mcl1	1.61944e-50	0.457621	0.339	0.238	3.07969e-46
Pdia4	3.04943e-50	0.561729	0.289	0.196	5.79909e-46
Ctsz	8.45795e-50	0.344005	0.502	0.391	1.60845e-45
Arf4	8.81057e-50	0.264865	0.672	0.562	1.67551e-45
Fabp4	1.09356e-49	-1.39059	0.032	0.082	2.07962e-45
Uba2	1.14052e-49	0.701213	0.201	0.122	2.16893e-45
Dkc1	3.4896e-49	0.739963	0.186	0.11	6.63618e-45
Pdlim7	5.58049e-49	0.650952	0.222	0.139	1.06124e-44
Efemp2	2.15267e-48	0.53093	0.293	0.201	4.09373e-44
Ndufb6	2.56282e-48	0.467557	0.326	0.229	4.87371e-44
Clta	4.21494e-48	0.255969	0.652	0.541	8.01555e-44
Cap1	4.27164e-48	0.361007	0.448	0.341	8.12337e-44
Hspa9	4.72583e-48	0.348997	0.465	0.356	8.9871e-44
Nme1	5.11571e-48	0.583749	0.247	0.161	9.72854e-44
Selenow	5.6e-48	0.341453	0.535	0.433	1.06495e-43
Hist1h2ag	8.85786e-48	1.04236	0.109	0.052	1.6845e-43
Rbp1	1.30296e-47	0.785919	0.166	0.095	2.47784e-43
Snrpg	1.55935e-47	0.844388	0.147	0.08	2.96541e-43
Cp	1.9864e-47	-1.09218	0.058	0.116	3.77754e-43
Pitrm1	2.62629e-47	1.0997	0.1	0.045	4.99442e-43
Fasn	3.2224e-47	0.966075	0.119	0.059	6.12803e-43
Zyx	4.5544e-47	0.528922	0.283	0.194	8.6611e-43
Mcm2	7.15855e-47	0.95151	0.124	0.063	1.36134e-42
Tspo	1.00079e-46	0.360625	0.44	0.335	1.90319e-42
Sec61b	1.4547e-46	0.438556	0.35	0.253	2.7664e-42
Kars	1.80379e-46	0.583474	0.241	0.157	3.43027e-42
Cnn2	1.80907e-46	0.400812	0.413	0.312	3.44031e-42
Eef1e1	3.3922e-46	1.21388	0.085	0.036	6.45095e-42
Eef2	3.5873e-46	0.328181	0.536	0.433	6.82198e-42
Txn2	4.37289e-46	0.401013	0.393	0.293	8.31592e-42
Sox9	4.8674e-46	0.518805	0.279	0.19	9.25634e-42
Idh2	2.15916e-45	0.750504	0.166	0.097	4.10607e-41
Glrx5	3.81961e-45	0.492742	0.3	0.21	7.26375e-41
Mki67	4.38198e-45	0.553108	0.253	0.169	8.33322e-41
Wwtr1	5.20547e-45	0.371781	0.427	0.326	9.89923e-41
Anapc5	6.89603e-45	0.479499	0.313	0.222	1.31142e-40
Fblim1	8.17183e-45	1.05532	0.104	0.05	1.55404e-40
Fam111a	8.58143e-45	0.790667	0.152	0.086	1.63193e-40
Medag	9.23006e-45	-1.5228	0.023	0.064	1.75528e-40
Gpihbp1	1.12629e-44	-1.83423	0.014	0.05	2.14186e-40
Abca1	1.47511e-44	-0.987949	0.067	0.127	2.80522e-40
Loxl1	2.01199e-44	-1.87487	0.013	0.048	3.8262e-40
Sec61a1	2.31584e-44	0.578783	0.234	0.153	4.40404e-40
Nasp	4.36308e-44	0.917448	0.123	0.064	8.29726e-40
Tenm4	6.07717e-44	1.32281	0.072	0.028	1.1557e-39
Jdp2	7.33964e-44	0.512286	0.264	0.178	1.39578e-39
Bag1	8.6801e-44	0.333731	0.487	0.385	1.6507e-39
Gspt1	1.38889e-43	0.655626	0.197	0.123	2.64125e-39
Plk2	2.10546e-43	0.937225	0.119	0.061	4.00396e-39
Atp5b	2.17925e-43	0.311031	0.512	0.408	4.14428e-39
Cnn3	3.4067e-43	0.4379	0.322	0.23	6.47852e-39
Hsd11b1	4.85558e-43	-5.32848	0	0.021	9.23386e-39
Tra2a	5.68396e-43	0.568582	0.229	0.15	1.08092e-38
Emp3	8.14115e-43	0.332298	0.466	0.365	1.5482e-38
Cct6a	8.40923e-43	0.562522	0.238	0.158	1.59918e-38
Marcksl1	1.2841e-42	0.518371	0.268	0.184	2.44196e-38
Gmps	1.53299e-42	0.550699	0.244	0.163	2.91529e-38
Saa3	1.81587e-42	2.77322	0.031	0.005	3.45325e-38
Srsf9	3.04986e-42	0.398359	0.366	0.272	5.79992e-38
Phb2	5.35961e-42	0.615997	0.209	0.134	1.01924e-37
Cct7	7.05564e-42	1.15658	0.085	0.038	1.34177e-37
Plod2	7.98455e-42	0.74133	0.162	0.096	1.51842e-37
Ssr3	8.54744e-42	0.437818	0.335	0.245	1.62547e-37
Cip2a	1.37579e-41	1.17014	0.081	0.035	2.61633e-37
Vegfb	1.38358e-41	0.89868	0.117	0.061	2.63116e-37
App	1.55045e-41	0.245563	0.663	0.568	2.94849e-37
Cfh	1.55323e-41	-2.40282	0.006	0.034	2.95379e-37
E2f4	3.40714e-41	0.522324	0.267	0.185	6.47936e-37
Ppa1	3.63583e-41	0.537399	0.262	0.181	6.91427e-37
Rtn3	4.08162e-41	0.6476	0.188	0.118	7.76201e-37
Eef1d	4.17169e-41	0.437926	0.33	0.242	7.9333e-37
Eif3g	4.18951e-41	0.400243	0.373	0.281	7.9672e-37
Nploc4	4.715e-41	0.52416	0.249	0.169	8.96652e-37
Nrep	7.79085e-41	-0.479786	0.413	0.481	1.48159e-36
Vars	7.79611e-41	0.499862	0.27	0.188	1.48259e-36
Ccn2	8.6722e-41	-1.29208	0.026	0.067	1.64919e-36
Ndufb5	9.55439e-41	0.424818	0.339	0.25	1.81696e-36
Strap	2.36614e-40	0.615737	0.199	0.127	4.49969e-36
Plec	2.42397e-40	0.322677	0.49	0.392	4.60966e-36
Ypel3	2.56897e-40	-0.864141	0.077	0.137	4.88542e-36
Surf4	2.61666e-40	0.56097	0.218	0.143	4.97611e-36
Sertad4	3.19662e-40	-1.18279	0.036	0.082	6.079e-36
Emp1	5.37224e-40	0.345596	0.413	0.319	1.02164e-35
Wdr74	7.54458e-40	1.03594	0.095	0.046	1.43475e-35
Smarcc1	1.03835e-39	0.875234	0.116	0.061	1.97463e-35
Naa15	1.33188e-39	0.637494	0.186	0.117	2.53284e-35
Snu13	1.36237e-39	0.697551	0.162	0.097	2.59082e-35
Dcn	1.7215e-39	0.294083	0.357	0.264	3.27379e-35
Eif1a	1.89146e-39	0.627475	0.185	0.117	3.597e-35
Smc4	2.27271e-39	0.597971	0.204	0.132	4.32201e-35
Zfhx4	3.53928e-39	-2.66659	0.005	0.029	6.73065e-35
Aldh2	3.84878e-39	-1.44825	0.022	0.059	7.31923e-35
Khdrbs1	4.18798e-39	0.564912	0.213	0.14	7.96427e-35
Sin3b	4.66747e-39	0.479874	0.265	0.185	8.87612e-35
Nsun2	5.02828e-39	0.651945	0.176	0.109	9.56229e-35
Exosc8	6.71843e-39	0.679956	0.166	0.101	1.27764e-34
Swi5	8.4694e-39	0.622222	0.186	0.118	1.61063e-34
Plaa	9.10669e-39	0.507251	0.253	0.175	1.73182e-34
Rcn1	1.43467e-38	0.462611	0.288	0.206	2.72831e-34
Casp4	1.64047e-38	-1.38283	0.026	0.065	3.11968e-34
Tars	1.95269e-38	0.610904	0.191	0.122	3.71343e-34
Igfn1	1.984e-38	7.03788	0.018	0	3.77297e-34
Pdpn	2.06457e-38	0.944122	0.105	0.054	3.92619e-34
Ptms	2.16753e-38	0.195675	0.788	0.673	4.12199e-34
Ppig	2.2135e-38	0.740244	0.141	0.082	4.20942e-34
Dusp9	4.0668e-38	0.783596	0.137	0.079	7.73384e-34
Ddx6	8.52538e-38	0.406602	0.327	0.241	1.62127e-33
Papola	1.14076e-37	0.403198	0.324	0.239	2.16939e-33
Tcf20	1.25507e-37	0.557602	0.223	0.15	2.38676e-33
Wdr1	1.69032e-37	0.490431	0.25	0.174	3.21449e-33
Ccr5	1.79325e-37	-0.932665	0.065	0.118	3.41022e-33
Otud4	1.96577e-37	0.681544	0.157	0.095	3.73831e-33
Cdk1	2.75238e-37	0.498735	0.252	0.176	5.2342e-33
Slc7a2	2.78772e-37	-1.01815	0.051	0.1	5.3014e-33
Ezh2	2.99652e-37	0.825557	0.12	0.066	5.69848e-33
H2-K1	3.50226e-37	-0.595553	0.165	0.237	6.66024e-33
Eif4h	3.91648e-37	0.344241	0.418	0.328	7.44797e-33
Ncapd2	5.17924e-37	0.770033	0.128	0.072	9.84936e-33
Atox1	6.05988e-37	0.436925	0.311	0.229	1.15241e-32
Ctla2a	6.54307e-37	-0.883306	0.083	0.141	1.2443e-32
Prc1	8.62669e-37	0.668712	0.162	0.1	1.64054e-32
Ak2	9.7903e-37	0.527075	0.232	0.159	1.86182e-32
Selenof	1.00637e-36	0.31805	0.442	0.35	1.91381e-32
Polr2f	1.07845e-36	0.571549	0.202	0.133	2.05089e-32
Gusb	1.20011e-36	0.361192	0.396	0.308	2.28224e-32
Thbs4	1.40029e-36	2.9831	0.029	0.005	2.66293e-32
Ctbp1	1.46659e-36	0.377688	0.366	0.28	2.78902e-32
Myef2	1.99148e-36	0.876034	0.105	0.055	3.78721e-32
Rabggtb	2.32156e-36	0.512487	0.235	0.162	4.41492e-32
Psmd3	2.47526e-36	0.360464	0.358	0.271	4.70721e-32
Drap1	3.16734e-36	0.370123	0.368	0.282	6.02333e-32
Celf1	3.84684e-36	0.593385	0.191	0.124	7.31554e-32
Gpx1	5.27892e-36	0.311826	0.47	0.38	1.00389e-31
Psmc2	6.76437e-36	0.360277	0.377	0.291	1.28638e-31
Ltbp4	7.56608e-36	0.634311	0.173	0.109	1.43884e-31
Sem1	1.18825e-35	0.244259	0.563	0.463	2.2597e-31
Hist1h4f	1.80069e-35	0.991312	0.089	0.044	3.42438e-31
Eif3l	1.92814e-35	0.552774	0.206	0.137	3.66675e-31
Lrig1	2.12449e-35	0.846814	0.114	0.063	4.04014e-31
Gatad2a	4.02529e-35	0.650446	0.167	0.105	7.65489e-31
Tomm70a	5.61834e-35	0.660263	0.155	0.095	1.06844e-30
Mcm3	6.40125e-35	0.747958	0.13	0.075	1.21733e-30
Pdha1	6.62462e-35	0.497225	0.242	0.169	1.2598e-30
Fads2	8.22647e-35	1.3238	0.058	0.023	1.56443e-30
Dnm1	1.0515e-34	-1.15444	0.035	0.075	1.99964e-30
Gls	1.65653e-34	0.508308	0.219	0.149	3.15022e-30
Psmd2	2.25465e-34	0.563681	0.196	0.13	4.28767e-30
Basp1	2.27965e-34	0.33642	0.361	0.274	4.33521e-30
Zfhx3	2.7385e-34	0.492225	0.229	0.158	5.2078e-30
Gpx3	2.79833e-34	1.39631	0.068	0.03	5.32159e-30
Dnaja1	3.55763e-34	0.58661	0.175	0.113	6.76555e-30
Prdx4	4.92054e-34	0.502775	0.224	0.154	9.35739e-30
Pld4	5.21261e-34	-0.591964	0.172	0.241	9.91282e-30
Snrpd3	6.77941e-34	0.370132	0.361	0.279	1.28924e-29
Fads1	7.83263e-34	0.812006	0.113	0.063	1.48953e-29
Timp3	9.3513e-34	-1.4968	0.017	0.048	1.77834e-29
Spry1	1.32022e-33	-0.661202	0.112	0.172	2.51066e-29
Polr1d	1.83647e-33	0.247628	0.546	0.453	3.49242e-29
Aldh18a1	1.9274e-33	0.721313	0.134	0.079	3.66534e-29
Ptprc	2.16451e-33	-0.717031	0.101	0.159	4.11626e-29
Ahcyl1	2.33065e-33	0.385934	0.313	0.234	4.43219e-29
Thbs3	2.75151e-33	-1.82725	0.01	0.037	5.23255e-29
Lamp1	3.34963e-33	0.221846	0.62	0.527	6.37e-29
Atp5c1	3.89158e-33	0.695105	0.136	0.081	7.40061e-29
Dpp3	3.90999e-33	0.740149	0.127	0.075	7.43564e-29
Cenpb	4.19025e-33	0.641082	0.16	0.101	7.9686e-29
Sf3b3	4.94567e-33	0.43348	0.271	0.197	9.40518e-29
Rgl1	5.77644e-33	-1.10703	0.035	0.074	1.09851e-28
Acot7	8.78423e-33	0.478033	0.243	0.172	1.6705e-28
Tbrg4	9.67976e-33	1.02792	0.077	0.037	1.8408e-28
Clmp	1.04621e-32	-1.85203	0.01	0.036	1.98958e-28
Jun	1.29864e-32	0.398914	0.288	0.212	2.46962e-28
Rer1	2.35538e-32	0.265368	0.454	0.363	4.47922e-28
Ccl2	2.41229e-32	3.33075	0.02	0.002	4.58745e-28
Ubqln1	2.85885e-32	0.42165	0.284	0.209	5.43668e-28
Gtpbp4	3.40157e-32	1.11339	0.067	0.03	6.46876e-28
Tnnt3	4.844e-32	1.755	0.059	0.025	9.21183e-28
Hnrnpu	7.11021e-32	0.547385	0.189	0.127	1.35215e-27
Tns2	7.38062e-32	-1.41126	0.019	0.051	1.40357e-27
Nup85	8.12465e-32	0.626978	0.159	0.102	1.54507e-27
Trmt112	8.52409e-32	0.791137	0.108	0.06	1.62103e-27
Sfxn1	1.10321e-31	0.737766	0.121	0.07	2.09798e-27
2009-09-01	1.26989e-31	0.310821	0.417	0.333	2.41496e-27
Puf60	1.49514e-31	0.351565	0.349	0.27	2.8433e-27
Ssrp1	1.69016e-31	0.581015	0.168	0.109	3.21418e-27
Cdt1	1.72055e-31	0.839328	0.1	0.055	3.27196e-27
Pgls	1.83377e-31	0.67719	0.14	0.086	3.48728e-27
Bgn	1.91717e-31	-0.535296	0.238	0.307	3.64588e-27
Cdh5	2.06958e-31	-0.965306	0.059	0.105	3.93572e-27
Clu	2.13262e-31	1.99193	0.04	0.013	4.0556e-27
Hspb7	2.17443e-31	2.47583	0.028	0.006	4.13512e-27
Kdelr2	2.84037e-31	0.205485	0.623	0.527	5.40153e-27
Gask1b	2.89564e-31	-1.29734	0.023	0.056	5.50664e-27
Tkt	3.03156e-31	0.434038	0.259	0.188	5.76512e-27
Ndufv1	3.28044e-31	0.505378	0.209	0.144	6.23841e-27
Vldlr	3.39986e-31	1.34017	0.051	0.02	6.46551e-27
Rrn3	3.46554e-31	0.739832	0.117	0.068	6.59041e-27
Slc30a4	3.55702e-31	0.912577	0.084	0.043	6.76438e-27
Atp5j	4.05007e-31	0.508316	0.209	0.145	7.70201e-27
Park7	4.15688e-31	0.477446	0.216	0.15	7.90514e-27
Map4	4.17027e-31	0.627562	0.149	0.094	7.9306e-27
Mxra8	9.32679e-31	-0.661453	0.114	0.171	1.77368e-26
Itgb5	9.34008e-31	-0.488016	0.233	0.302	1.7762e-26
Prkar1a	1.1125e-30	0.218825	0.553	0.461	2.11564e-26
Xdh	2.16436e-30	-1.40888	0.018	0.047	4.11596e-26
Nras	2.32323e-30	0.456652	0.227	0.161	4.41808e-26
Sesn1	2.33329e-30	-1.44142	0.018	0.047	4.43722e-26
Morf4l2	2.78971e-30	0.520005	0.188	0.127	5.30519e-26
Col18a1	2.96436e-30	0.946325	0.078	0.039	5.63732e-26
Ilf2	3.17562e-30	0.825264	0.097	0.053	6.03908e-26
Actl6a	3.51168e-30	0.834214	0.094	0.051	6.67817e-26
Cald1	3.87151e-30	0.332035	0.347	0.268	7.36245e-26
Ndufs8	4.01983e-30	0.439233	0.247	0.178	7.64451e-26
Jag1	4.11338e-30	1.02195	0.072	0.035	7.82241e-26
Ext1	5.34371e-30	0.407044	0.277	0.205	1.01621e-25
Ndufb1-ps	5.3715e-30	0.381769	0.287	0.214	1.0215e-25
Cldn5	6.35001e-30	-2.28879	0.005	0.025	1.20758e-25
Cfl2	6.47421e-30	0.618585	0.15	0.095	1.2312e-25
Nucks1	7.18695e-30	0.370471	0.314	0.239	1.36674e-25
Rpn1	7.71493e-30	0.281582	0.472	0.391	1.46715e-25
Smg5	8.0442e-30	0.70156	0.124	0.074	1.52976e-25
Brix1	1.08774e-29	0.524902	0.198	0.137	2.06855e-25
Eif1ad	1.13125e-29	0.779964	0.101	0.057	2.1513e-25
Tpm2	1.8185e-29	0.484796	0.27	0.202	3.45824e-25
Tgif1	2.44517e-29	0.795087	0.099	0.055	4.64999e-25
Tcp11l2	3.09676e-29	-3.10528	0.002	0.018	5.88911e-25
Col6a3	4.05805e-29	0.132196	0.789	0.659	7.7172e-25
Lrp1	4.19658e-29	-1.51809	0.015	0.041	7.98064e-25
Psmc4	4.64182e-29	0.77285	0.102	0.058	8.82735e-25
Mthfd2	5.0165e-29	0.665483	0.125	0.076	9.53988e-25
Mob1a	5.63848e-29	0.460707	0.221	0.157	1.07227e-24
Fen1	6.20623e-29	0.900699	0.082	0.043	1.18024e-24
Ifrd1	6.69647e-29	0.471936	0.204	0.142	1.27347e-24
Cxcl1	8.07371e-29	2.53054	0.022	0.004	1.53538e-24
Ndufaf2	1.01382e-28	0.908117	0.08	0.042	1.92799e-24
Ccdc124	1.48948e-28	0.425128	0.25	0.183	2.83254e-24
Mcm5	1.52563e-28	0.656957	0.131	0.081	2.90129e-24
Myo1c	1.58042e-28	0.373794	0.286	0.214	3.00549e-24
Pno1	1.76119e-28	0.692105	0.124	0.076	3.34925e-24
Rab1b	1.83284e-28	0.434263	0.251	0.184	3.48551e-24
Fgfr1	1.87099e-28	0.252905	0.6	0.527	3.55805e-24
Fzd1	2.02271e-28	-1.91939	0.008	0.029	3.84659e-24
Snrpa1	2.05479e-28	0.733695	0.11	0.064	3.9076e-24
Cbfb	2.14523e-28	0.753215	0.103	0.059	4.07959e-24
Cltc	2.21612e-28	0.193323	0.612	0.522	4.21439e-24
Vps35	3.06428e-28	0.501471	0.188	0.129	5.82735e-24
Skp1a	3.12607e-28	0.361593	0.32	0.247	5.94485e-24
Rela	3.45345e-28	0.679344	0.121	0.073	6.56742e-24
Atp5e	5.16307e-28	0.231454	0.52	0.438	9.81861e-24
Hras	6.77161e-28	0.526354	0.186	0.128	1.28776e-23
Cst6	6.88983e-28	1.48349	0.038	0.013	1.31024e-23
Tcim	8.06742e-28	-1.60262	0.013	0.038	1.53418e-23
Psma2	1.07333e-27	0.609458	0.144	0.093	2.04115e-23
Ctps	1.29284e-27	0.746822	0.1	0.058	2.45859e-23
Atp2a1	1.41092e-27	1.4561	0.06	0.028	2.68315e-23
Arpc4	1.4129e-27	0.44673	0.223	0.16	2.6869e-23
Col5a1	1.45531e-27	0.282812	0.448	0.368	2.76757e-23
Mtch1	1.61212e-27	0.145516	0.856	0.729	3.06577e-23
Hnrnpa3	1.82519e-27	0.320104	0.33	0.256	3.47095e-23
Ptbp1	2.77363e-27	0.426969	0.236	0.172	5.27461e-23
Fxr1	3.52146e-27	0.343708	0.295	0.225	6.69677e-23
Trmt1	3.57782e-27	0.818197	0.087	0.048	6.80394e-23
Cox5b	4.91878e-27	0.336772	0.318	0.246	9.35404e-23
Cfdp1	5.06786e-27	0.408908	0.245	0.181	9.63754e-23
Mad2l1	8.88808e-27	1.01831	0.062	0.029	1.69025e-22
Bccip	9.58164e-27	0.523122	0.167	0.112	1.82214e-22
Gart	9.66459e-27	1.03788	0.062	0.03	1.83792e-22
Melk	1.04321e-26	0.887069	0.078	0.041	1.98388e-22
Nap1l4	1.46808e-26	0.570689	0.152	0.1	2.79184e-22
Mybpc2	1.51344e-26	2.74076	0.031	0.009	2.87811e-22
Upf1	1.56268e-26	0.620435	0.134	0.086	2.97175e-22
Ube2k	2.00533e-26	0.57118	0.147	0.096	3.81353e-22
Rrm1	2.08186e-26	0.865158	0.079	0.042	3.95908e-22
Sqstm1	2.49301e-26	0.332748	0.399	0.331	4.74095e-22
Nfkbia	2.87275e-26	0.552648	0.165	0.112	5.46311e-22
Immt	3.03073e-26	0.483421	0.177	0.122	5.76353e-22
Crabp1	3.75884e-26	1.66924	0.034	0.011	7.14818e-22
Utp4	6.09753e-26	0.809207	0.087	0.049	1.15957e-21
Pclaf	6.13342e-26	0.443571	0.204	0.145	1.16639e-21
Col16a1	6.4478e-26	-1.03303	0.035	0.069	1.22618e-21
Prpf8	7.48136e-26	0.433676	0.214	0.154	1.42273e-21
Dpf2	7.94154e-26	0.516246	0.171	0.117	1.51024e-21
Magoh	9.08584e-26	0.758339	0.094	0.054	1.72785e-21
Usp24	9.49052e-26	0.622405	0.121	0.075	1.80481e-21
Ptges	1.09225e-25	0.75342	0.11	0.067	2.07713e-21
Upp1	1.28452e-25	0.657685	0.117	0.072	2.44278e-21
Elavl1	1.51496e-25	0.706957	0.104	0.062	2.88099e-21
Tnpo3	1.5533e-25	0.81344	0.082	0.045	2.95392e-21
Capg	1.59966e-25	0.506175	0.171	0.118	3.04208e-21
Nop58	1.91033e-25	0.603614	0.137	0.089	3.63288e-21
Smo	2.04948e-25	0.841019	0.08	0.043	3.89749e-21
Plaur	2.09539e-25	0.893108	0.072	0.038	3.9848e-21
Tln1	2.72516e-25	0.275244	0.37	0.295	5.18244e-21
Pnn	2.92495e-25	0.509203	0.175	0.122	5.56239e-21
Ier3	3.45669e-25	0.69145	0.109	0.066	6.57359e-21
Bub1	3.7436e-25	1.15455	0.047	0.02	7.11919e-21
Capns1	3.79998e-25	0.282152	0.392	0.318	7.22641e-21
Mdh1	4.01972e-25	0.401046	0.235	0.174	7.64431e-21
Hpf1	4.36936e-25	0.503901	0.165	0.112	8.30921e-21
Rsl1d1	5.84929e-25	0.805002	0.083	0.046	1.11236e-20
Kat7	6.11357e-25	0.566442	0.141	0.093	1.16262e-20
Prrc2b	6.54386e-25	0.642869	0.113	0.07	1.24445e-20
Scarf2	6.99759e-25	-1.38424	0.016	0.04	1.33073e-20
Hist1h4i	9.80157e-25	0.948864	0.064	0.032	1.86396e-20
Aebp2	1.02392e-24	0.528312	0.142	0.094	1.94718e-20
Ganab	1.09864e-24	0.685068	0.106	0.065	2.08928e-20
Myc	1.16116e-24	0.665379	0.11	0.068	2.20818e-20
Wnt5a	1.18101e-24	1.20081	0.049	0.022	2.24593e-20
Tfdp1	1.20222e-24	0.704209	0.102	0.061	2.28626e-20
Pirb	1.28203e-24	-1.71796	0.009	0.03	2.43804e-20
1810009A15Rik	1.69514e-24	0.877544	0.073	0.039	3.22364e-20
Inhbb	1.90509e-24	-1.15969	0.026	0.055	3.62291e-20
Psmd12	2.05981e-24	0.33381	0.282	0.216	3.91714e-20
Cdkn1c	2.20979e-24	-2.03932	0.006	0.023	4.20236e-20
Nbl1	2.39321e-24	-1.18221	0.022	0.05	4.55117e-20
Hsph1	2.70601e-24	0.341412	0.294	0.228	5.14603e-20
Dhx9	2.89064e-24	0.644903	0.113	0.071	5.49713e-20
Ddx56	3.58949e-24	0.794027	0.083	0.046	6.82613e-20
Rfwd3	3.95972e-24	0.626869	0.114	0.071	7.53019e-20
Afap1	4.84864e-24	0.515516	0.15	0.101	9.22066e-20
Bcat1	5.178e-24	0.906111	0.064	0.032	9.847e-20
Pam	5.81416e-24	-0.697035	0.072	0.114	1.10568e-19
Mxd4	6.23219e-24	-1.22363	0.021	0.047	1.18518e-19
Rsrp1	6.53123e-24	-0.435449	0.233	0.293	1.24204e-19
Igfbp5	6.8125e-24	0.916303	0.116	0.074	1.29553e-19
Npc2	8.86635e-24	-0.205996	0.577	0.625	1.68611e-19
Rnaseh2c	9.17579e-24	0.672541	0.106	0.065	1.74496e-19
Rtn4	1.1758e-23	0.827852	0.076	0.041	2.23601e-19
Eml1	1.30272e-23	0.883049	0.069	0.036	2.47739e-19
Trim63	1.33607e-23	3.68666	0.014	0.001	2.5408e-19
Ssr1	1.45594e-23	0.361682	0.268	0.206	2.76875e-19
Atp1a2	1.70121e-23	2.33454	0.021	0.005	3.23519e-19
Mybl2	2.06654e-23	1.02836	0.054	0.026	3.92993e-19
Mat2a	2.15352e-23	0.923228	0.063	0.032	4.09535e-19
H2-T23	2.22221e-23	-0.612334	0.097	0.144	4.22598e-19
Sart1	2.23904e-23	0.676149	0.107	0.066	4.25799e-19
Hist1h1b	2.3555e-23	0.933416	0.064	0.033	4.47945e-19
Hsd17b12	2.38604e-23	0.526971	0.147	0.099	4.53753e-19
Ednrb	2.50541e-23	-1.6038	0.01	0.03	4.76454e-19
Gsn	2.68562e-23	-0.983225	0.035	0.066	5.10725e-19
Cxcl10	2.71579e-23	0.576372	0.18	0.13	5.16462e-19
Racgap1	3.05259e-23	0.525218	0.147	0.1	5.8051e-19
Kif26b	3.21705e-23	-0.827014	0.051	0.087	6.11787e-19
Bmp1	4.06278e-23	-0.625523	0.098	0.144	7.72618e-19
Tnn	5.32824e-23	-2.35258	0.003	0.018	1.01327e-18
Hint1	6.41868e-23	0.575294	0.127	0.083	1.22064e-18
Angptl2	6.66709e-23	0.380905	0.236	0.177	1.26788e-18
F830016B08Rik	7.11653e-23	-3.14307	0.002	0.014	1.35335e-18
Gadd45gip1	7.73587e-23	0.589491	0.127	0.083	1.47113e-18
Lsm6	8.25292e-23	0.632234	0.113	0.071	1.56946e-18
Pdk4	8.47012e-23	3.67653	0.013	0.001	1.61076e-18
Sae1	8.84781e-23	0.465768	0.176	0.125	1.68259e-18
Pebp1	1.02149e-22	0.45564	0.181	0.129	1.94257e-18
Abce1	1.11259e-22	0.620966	0.118	0.076	2.11582e-18
Fcgrt	1.17085e-22	-1.14247	0.021	0.047	2.2266e-18
Tnnc2	1.24379e-22	1.4865	0.05	0.023	2.36531e-18
Frrs1	1.38273e-22	0.623647	0.116	0.074	2.62955e-18
Myh4	1.4907e-22	1.47319	0.053	0.026	2.83487e-18
Cryab	1.58258e-22	1.9672	0.035	0.014	3.00959e-18
Fam129b	1.67928e-22	0.506262	0.148	0.101	3.19348e-18
Colec12	1.69862e-22	-3.58667	0.001	0.012	3.23027e-18
Mapk6	1.75143e-22	0.471997	0.167	0.118	3.3307e-18
Psmc3	1.78348e-22	0.470567	0.166	0.116	3.39164e-18
Hpse	1.7987e-22	-2.63527	0.003	0.016	3.4206e-18
Dpysl3	1.92757e-22	0.53023	0.158	0.11	3.66565e-18
Psmd14	2.09029e-22	0.647318	0.107	0.067	3.9751e-18
Kcmf1	2.10815e-22	0.475924	0.158	0.11	4.00906e-18
Igfbp6	2.47483e-22	-1.40448	0.013	0.034	4.70639e-18
Abcc1	2.54628e-22	0.588517	0.122	0.079	4.84225e-18
Hbb-bs	2.70635e-22	1.2661	0.046	0.021	5.14667e-18
Gbp2	2.81601e-22	-0.485064	0.153	0.208	5.3552e-18
Vwa5a	2.95636e-22	-0.725437	0.065	0.104	5.62211e-18
Tead2	3.03856e-22	0.906954	0.063	0.033	5.77842e-18
Cnot7	3.44178e-22	0.788962	0.073	0.041	6.54524e-18
Ptbp3	3.54006e-22	0.255241	0.384	0.315	6.73213e-18
Sqle	3.60325e-22	0.598556	0.11	0.069	6.85229e-18
Stk38	3.78982e-22	-1.93578	0.006	0.022	7.20711e-18
Mmp2	3.93569e-22	0.287003	0.352	0.286	7.48451e-18
Dnmt1	4.00724e-22	0.528677	0.144	0.098	7.62058e-18
Kif11	4.04446e-22	0.695413	0.095	0.057	7.69135e-18
Cd248	4.05862e-22	-1.11858	0.022	0.048	7.71828e-18
Uqcrc1	4.12392e-22	0.503772	0.151	0.104	7.84245e-18
Ndufs4	4.51706e-22	0.524886	0.143	0.097	8.5901e-18
Slc6a6	4.62721e-22	0.435398	0.181	0.13	8.79957e-18
Sh3glb1	4.83811e-22	0.247632	0.386	0.315	9.20063e-18
Inava	5.1828e-22	-2.09582	0.005	0.02	9.85614e-18
S100a1	5.24016e-22	-0.785677	0.053	0.088	9.9652e-18
Psma5	5.56126e-22	0.446489	0.177	0.127	1.05758e-17
Col6a1	6.15881e-22	-0.186134	0.762	0.748	1.17122e-17
Timm13	6.39416e-22	0.346252	0.248	0.189	1.21598e-17
Lman2	7.31882e-22	0.341882	0.271	0.211	1.39182e-17
Anapc11	7.69063e-22	0.439953	0.18	0.129	1.46253e-17
Tmem109	7.82947e-22	0.584998	0.119	0.078	1.48893e-17
Ankrd23	8.2982e-22	2.60047	0.022	0.005	1.57807e-17
Dynll1	8.66337e-22	0.370414	0.237	0.18	1.64751e-17
Litaf	8.93794e-22	0.361306	0.236	0.179	1.69973e-17
Mylpf	9.18436e-22	1.35279	0.047	0.022	1.74659e-17
Ino80e	9.27776e-22	0.708436	0.09	0.054	1.76435e-17
Cdca3	1.13843e-21	0.637902	0.109	0.069	2.16496e-17
Selenop	1.16912e-21	-0.527617	0.363	0.404	2.22332e-17
Nop14	1.32868e-21	0.825404	0.068	0.037	2.52675e-17
Tgfbr3	1.35797e-21	-2.37027	0.003	0.017	2.58245e-17
Ryr1	1.84014e-21	2.37187	0.02	0.005	3.49939e-17
Cdk4	1.88922e-21	0.34635	0.258	0.2	3.59273e-17
Psmc6	2.10322e-21	0.378042	0.209	0.155	3.9997e-17
Esd	2.25899e-21	0.374375	0.229	0.173	4.29592e-17
Txnl4a	2.29834e-21	0.476163	0.159	0.111	4.37076e-17
Acta2	2.46489e-21	-1.3375	0.016	0.039	4.68747e-17
Cyth4	2.48736e-21	-0.790624	0.049	0.083	4.73021e-17
Ncs1	2.90273e-21	0.837743	0.068	0.038	5.52013e-17
Cd151	3.10084e-21	0.693337	0.093	0.057	5.89687e-17
Tmbim6	3.61839e-21	0.325528	0.255	0.196	6.88108e-17
Cad	4.53156e-21	0.592905	0.115	0.075	8.61766e-17
Sh3pxd2b	4.72507e-21	0.265312	0.351	0.285	8.98567e-17
Hbp1	4.77049e-21	-0.977008	0.031	0.059	9.07204e-17
Rcor2	5.01108e-21	0.922201	0.057	0.029	9.52958e-17
Utp18	5.88827e-21	0.670085	0.093	0.057	1.11977e-16
Gins2	6.2797e-21	0.758724	0.076	0.043	1.19421e-16
Clec3b	6.37364e-21	-3.25586	0.001	0.012	1.21207e-16
Impdh2	8.28626e-21	0.457651	0.16	0.113	1.5758e-16
Ssb	9.48158e-21	0.487262	0.152	0.107	1.80311e-16
Wdr43	1.05496e-20	0.673819	0.092	0.056	2.00622e-16
Vgll3	1.05967e-20	-2.02128	0.005	0.02	2.01518e-16
Spg7	1.09857e-20	0.54629	0.123	0.081	2.08915e-16
Lmod2	1.10531e-20	2.53641	0.018	0.004	2.10197e-16
Raly	1.12577e-20	0.443006	0.169	0.121	2.14088e-16
Atp13a3	1.15073e-20	0.628069	0.098	0.061	2.18835e-16
Atad2	1.19598e-20	0.607148	0.104	0.066	2.2744e-16
Brinp3	1.29043e-20	-1.97798	0.005	0.02	2.45401e-16
Nsd2	1.30181e-20	0.463002	0.167	0.12	2.47565e-16
Igf1	1.35181e-20	-1.66148	0.008	0.025	2.57073e-16
Hnrnpll	1.51301e-20	0.644848	0.095	0.059	2.8773e-16
Tubb2b	1.53283e-20	0.737474	0.077	0.045	2.91498e-16
Pdlim3	1.6034e-20	2.72576	0.015	0.003	3.04918e-16
Eif6	1.89092e-20	0.392119	0.205	0.153	3.59597e-16
Rcc1	2.27805e-20	0.995096	0.051	0.025	4.33216e-16
Sdc2	2.40097e-20	-0.41629	0.194	0.247	4.56593e-16
Dtx3	2.42425e-20	-0.688464	0.067	0.104	4.61019e-16
Ubqln2	2.61203e-20	0.458694	0.166	0.119	4.96729e-16
Aldh1a3	2.76918e-20	1.97868	0.02	0.005	5.26615e-16
Memo1	3.15426e-20	0.858549	0.059	0.031	5.99846e-16
Srsf3	3.31809e-20	0.778665	0.073	0.042	6.31001e-16
Tm9sf3	3.47671e-20	0.397092	0.202	0.15	6.61167e-16
Rgs2	3.91157e-20	-1.19485	0.018	0.04	7.43863e-16
Asns	4.54064e-20	0.843304	0.063	0.034	8.63493e-16
Get4	4.70742e-20	0.412585	0.18	0.132	8.9521e-16
Dtx4	4.84691e-20	0.832333	0.064	0.035	9.21738e-16
Trp53inp1	5.37555e-20	-3.37453	0.001	0.011	1.02227e-15
Mapk1	5.73529e-20	0.465854	0.155	0.11	1.09068e-15
Adgra2	5.81919e-20	-1.25729	0.016	0.037	1.10664e-15
Gm4841	6.30356e-20	-3.06109	0.001	0.012	1.19875e-15
Dctd	6.439e-20	1.06999	0.041	0.018	1.2245e-15
Pcbp1	6.79013e-20	0.600355	0.107	0.069	1.29128e-15
Parvb	6.81077e-20	0.491592	0.139	0.096	1.2952e-15
Mta2	8.75467e-20	0.375798	0.21	0.159	1.66488e-15
Snx29	9.59128e-20	-1.21128	0.017	0.039	1.82397e-15
Ubl3	1.02673e-19	-0.558398	0.102	0.145	1.95253e-15
Abhd17b	1.09899e-19	0.606313	0.1	0.063	2.08995e-15
Rapgef1	1.10432e-19	0.541647	0.128	0.087	2.10009e-15
Hmgb3	1.16739e-19	0.967276	0.047	0.023	2.22002e-15
Scyl1	1.17538e-19	0.491417	0.134	0.092	2.23523e-15
Nrap	1.26375e-19	2.10697	0.02	0.005	2.40327e-15
S100a13	1.28135e-19	-0.967979	0.03	0.057	2.43675e-15
Nucb2	1.3627e-19	-1.28644	0.014	0.034	2.59145e-15
Psma6	1.37303e-19	0.270253	0.313	0.251	2.61109e-15
Rad23a	1.45053e-19	0.531584	0.12	0.08	2.75847e-15
Msmo1	1.51929e-19	0.647249	0.084	0.051	2.88924e-15
Stk17b	1.67314e-19	-1.13618	0.02	0.043	3.1818e-15
Uqcrfs1	1.74272e-19	0.419132	0.168	0.121	3.31414e-15
Zfp91	1.86746e-19	0.396512	0.189	0.14	3.55135e-15
Csad	2.19632e-19	-1.67139	0.007	0.023	4.17675e-15
Clns1a	2.41241e-19	0.729925	0.074	0.044	4.58768e-15
Vmp1	2.43974e-19	0.374997	0.189	0.14	4.63966e-15
Errfi1	2.71123e-19	0.908739	0.059	0.032	5.15595e-15
Nisch	2.74423e-19	0.219846	0.366	0.3	5.21869e-15
Igtp	3.77827e-19	-0.561328	0.11	0.154	7.18514e-15
Fkbp3	3.86305e-19	0.705197	0.078	0.046	7.34637e-15
Ctsd	4.2598e-19	0.250523	0.285	0.226	8.10087e-15
Nab2	4.65925e-19	-1.42551	0.011	0.03	8.8605e-15
Thra	5.09766e-19	-1.37961	0.013	0.032	9.69422e-15
Slc25a39	6.76132e-19	0.297238	0.284	0.227	1.2858e-14
Psma1	7.01011e-19	0.469095	0.141	0.099	1.33311e-14
Phc2	8.0727e-19	0.289589	0.297	0.239	1.53519e-14
Ergic2	8.58185e-19	0.651033	0.081	0.049	1.63201e-14
Gadd45a	9.79405e-19	0.652907	0.084	0.051	1.86253e-14
Tgfbi	1.08269e-18	0.266819	0.314	0.254	2.05896e-14
Sec11c	1.11049e-18	0.31494	0.239	0.186	2.11182e-14
Hnrnpul2	1.11959e-18	0.506951	0.132	0.091	2.12913e-14
Abcf1	1.22376e-18	0.568521	0.112	0.075	2.32722e-14
Pacs1	1.26324e-18	0.935276	0.049	0.025	2.4023e-14
Spats2l	1.37639e-18	-1.39429	0.011	0.029	2.61749e-14
Myh1	1.43407e-18	0.754892	0.045	0.022	2.72716e-14
Spata5	1.5913e-18	0.709377	0.076	0.045	3.02618e-14
Bex3	1.59266e-18	0.305327	0.249	0.195	3.02876e-14
Rarg	1.63621e-18	-1.54238	0.009	0.026	3.11158e-14
Tmbim4	1.65146e-18	-0.675393	0.064	0.099	3.14058e-14
Car9	1.6893e-18	1.56033	0.026	0.009	3.21255e-14
Ckm	2.09338e-18	1.40771	0.044	0.021	3.98098e-14
Casp1	2.12546e-18	-0.772618	0.043	0.073	4.04199e-14
Psma3	2.22334e-18	0.427351	0.152	0.109	4.22812e-14
B4galnt1	2.72425e-18	-1.00156	0.025	0.048	5.1807e-14
Cldnd1	2.72706e-18	0.625119	0.09	0.057	5.18605e-14
Mbnl1	2.90619e-18	-0.44377	0.179	0.227	5.5267e-14
Rcl1	3.21859e-18	1.14596	0.037	0.016	6.12079e-14
Rnf4	3.23192e-18	0.523451	0.115	0.077	6.14614e-14
Sulf2	3.27283e-18	0.847803	0.06	0.033	6.22393e-14
Fkbp2	3.37728e-18	0.383272	0.181	0.135	6.42257e-14
Ywhab	3.88801e-18	0.516304	0.117	0.079	7.39383e-14
Cse1l	3.92505e-18	0.709088	0.074	0.044	7.46426e-14
Pole4	4.22267e-18	0.542034	0.107	0.071	8.03026e-14
Bub3	4.24615e-18	0.541882	0.109	0.073	8.0749e-14
Col7a1	4.73117e-18	0.540401	0.115	0.078	8.99727e-14
Bmf	5.11437e-18	-1.5571	0.008	0.024	9.72599e-14
Serinc3	5.26158e-18	-0.405061	0.19	0.239	1.0006e-13
Acvrl1	5.84045e-18	-2.37784	0.003	0.014	1.11068e-13
Ptpa	6.14119e-18	0.563919	0.103	0.068	1.16787e-13
Psmd5	6.24138e-18	0.757276	0.066	0.038	1.18692e-13
Cpe	7.55643e-18	-0.702305	0.056	0.088	1.43701e-13
Penk	7.67735e-18	-2.2301	0.003	0.016	1.46e-13
Ddx41	7.92012e-18	0.665107	0.073	0.044	1.50617e-13
Vegfa	8.43128e-18	0.360471	0.215	0.165	1.60338e-13
Sh3bgrl	8.63622e-18	0.261493	0.298	0.24	1.64235e-13
Cst3	8.78757e-18	-0.230497	0.653	0.655	1.67113e-13
Ube2i	8.82084e-18	0.459099	0.142	0.101	1.67746e-13
Mtap	9.05695e-18	0.413085	0.183	0.138	1.72236e-13
Arpc1b	9.18776e-18	0.139931	0.598	0.52	1.74724e-13
Epha2	9.54122e-18	0.646346	0.087	0.055	1.81445e-13
Atp6v0e	9.64565e-18	0.1778	0.468	0.4	1.83431e-13
Nusap1	1.07557e-17	0.489637	0.122	0.084	2.04542e-13
Il34	1.11917e-17	0.53224	0.11	0.074	2.12833e-13
Slc11a1	1.12958e-17	-1.04075	0.022	0.044	2.14812e-13
Car3	1.13682e-17	1.91987	0.033	0.014	2.16189e-13
Clec4a1	1.22904e-17	-1.07142	0.019	0.04	2.33727e-13
Fgl2	1.26601e-17	-0.666415	0.071	0.106	2.40758e-13
Bcas2	1.31043e-17	0.350024	0.205	0.157	2.49204e-13
Plcg2	1.3706e-17	0.576406	0.101	0.066	2.60646e-13
Mrc2	1.3748e-17	-1.02759	0.022	0.044	2.61446e-13
Dock4	1.56787e-17	-1.5862	0.008	0.023	2.98162e-13
Mak16	1.58633e-17	0.672514	0.081	0.05	3.01672e-13
Txnrd1	1.60439e-17	0.620441	0.088	0.056	3.05108e-13
Klhdc2	1.61275e-17	0.524443	0.11	0.074	3.06696e-13
Eif3k	1.63007e-17	0.219417	0.369	0.307	3.09989e-13
Prmt2	1.72351e-17	-1.34335	0.012	0.029	3.27759e-13
Nudcd1	1.94736e-17	0.692054	0.073	0.044	3.70329e-13
Csnk2a1	2.12315e-17	0.424566	0.149	0.107	4.03759e-13
Zbp1	2.16427e-17	0.546033	0.143	0.104	4.11579e-13
Api5	2.2523e-17	0.514621	0.118	0.081	4.28319e-13
Vasp	2.25926e-17	0.298986	0.251	0.198	4.29644e-13
Esr1	2.26758e-17	-1.68363	0.007	0.021	4.31225e-13
Haghl	2.29979e-17	-2.34598	0.003	0.014	4.37352e-13
Dync1i2	2.34443e-17	0.37287	0.184	0.138	4.45841e-13
Ttn	2.34963e-17	1.3573	0.043	0.022	4.46829e-13
Slc40a1	2.36635e-17	-2.34677	0.003	0.014	4.50009e-13
Nans	2.38802e-17	0.307487	0.225	0.174	4.5413e-13
Rgs10	2.44002e-17	-0.768538	0.042	0.07	4.64019e-13
Capn1	2.4657e-17	0.370558	0.193	0.146	4.68902e-13
Txndc5	2.54332e-17	0.265983	0.329	0.272	4.83663e-13
Eif3f	2.67411e-17	0.176364	0.454	0.387	5.08536e-13
2810004N23Rik	2.81197e-17	0.959376	0.044	0.022	5.34752e-13
Ddit4	3.13244e-17	0.322792	0.146	0.105	5.95696e-13
Dxo	3.16186e-17	-2.06689	0.004	0.016	6.01291e-13
Cotl1	3.4871e-17	0.228385	0.323	0.264	6.63141e-13
Cxcr4	3.58704e-17	-0.953318	0.028	0.052	6.82148e-13
Pmpcb	3.67325e-17	0.375553	0.193	0.147	6.98541e-13
Angptl4	3.75235e-17	-0.754369	0.041	0.069	7.13585e-13
Dlat	3.94776e-17	0.557059	0.095	0.062	7.50745e-13
Lnpep	4.0024e-17	-0.735219	0.049	0.078	7.61137e-13
Tnpo1	4.06195e-17	0.335677	0.211	0.163	7.72461e-13
Iigp1	4.09551e-17	-0.642678	0.08	0.116	7.78844e-13
Srebf2	4.19489e-17	0.567226	0.095	0.062	7.97742e-13
Hspa4	4.8412e-17	0.580734	0.094	0.062	9.20652e-13
Gbp9	5.06582e-17	-1.21758	0.015	0.034	9.63367e-13
Psme3	5.13957e-17	0.588698	0.09	0.058	9.77392e-13
Ubap2	5.40211e-17	0.648716	0.081	0.051	1.02732e-12
Vsir	5.55089e-17	-1.50442	0.008	0.023	1.05561e-12
Dpm3	5.56262e-17	0.444268	0.136	0.096	1.05784e-12
Ubr5	5.75643e-17	0.399486	0.168	0.125	1.0947e-12
Sema5a	5.76529e-17	-0.730389	0.049	0.078	1.09639e-12
Fcgr4	5.87769e-17	-0.860845	0.036	0.062	1.11776e-12
Pecam1	6.01081e-17	-1.47916	0.009	0.025	1.14308e-12
S100a10	6.20579e-17	0.359797	0.216	0.169	1.18016e-12
Sf3a1	6.46086e-17	0.460731	0.128	0.09	1.22866e-12
Enc1	6.46956e-17	0.553624	0.105	0.071	1.23032e-12
Tcof1	6.78482e-17	0.740491	0.061	0.035	1.29027e-12
Pcbp4	6.98255e-17	0.66508	0.076	0.047	1.32787e-12
Nadk	7.54137e-17	0.359997	0.18	0.135	1.43414e-12
Mrfap1	7.8259e-17	0.252918	0.317	0.261	1.48825e-12
Lrrfip1	7.84802e-17	0.412106	0.159	0.117	1.49246e-12
Ptpmt1	8.85023e-17	0.586079	0.091	0.059	1.68305e-12
Cpq	8.94952e-17	-0.723781	0.05	0.08	1.70193e-12
Limd2	9.28533e-17	0.303408	0.232	0.182	1.76579e-12
Pprc1	9.67503e-17	0.636419	0.08	0.05	1.8399e-12
Orc6	9.72932e-17	0.577599	0.094	0.061	1.85022e-12
Lsm12	9.97324e-17	0.509531	0.113	0.078	1.89661e-12
Hcfc1r1	1.01623e-16	-1.00373	0.022	0.044	1.93256e-12
Got2	1.07587e-16	0.489502	0.112	0.076	2.04598e-12
Ccl6	1.0862e-16	0.706109	0.084	0.054	2.06562e-12
Gap43	1.15798e-16	1.57118	0.021	0.007	2.20213e-12
Pds5a	1.22142e-16	0.381874	0.173	0.129	2.32278e-12
Snrpe	1.31914e-16	0.29688	0.237	0.187	2.50861e-12
Dhx15	1.40655e-16	0.386585	0.175	0.132	2.67483e-12
Gm19684	1.43219e-16	-1.74826	0.006	0.019	2.72359e-12
Edf1	1.56607e-16	0.508273	0.112	0.077	2.97819e-12
Gpnmb	1.67103e-16	-1.48285	0.01	0.026	3.1778e-12
Ap2a2	1.68596e-16	0.531568	0.097	0.064	3.20619e-12
Hfe	1.80205e-16	-1.87066	0.005	0.017	3.42696e-12
Cpeb4	1.99068e-16	-1.42686	0.01	0.025	3.78568e-12
Crem	2.00263e-16	-1.87176	0.005	0.017	3.80841e-12
Zfp106	2.04197e-16	0.592417	0.082	0.052	3.88322e-12
Mfge8	2.0546e-16	0.455532	0.134	0.096	3.90723e-12
Egfl7	2.35995e-16	-0.79139	0.041	0.068	4.48791e-12
Snrnp27	2.42084e-16	0.699822	0.066	0.039	4.60371e-12
Rhobtb3	2.59524e-16	0.590489	0.09	0.059	4.93537e-12
Npm3	2.74807e-16	0.435103	0.143	0.104	5.226e-12
Tmpo	2.82373e-16	0.428089	0.148	0.108	5.36988e-12
Trap1	3.04742e-16	0.629469	0.078	0.049	5.79528e-12
Glipr2	3.06312e-16	0.721672	0.066	0.039	5.82513e-12
Ptprn	3.21383e-16	1.33199	0.025	0.01	6.11174e-12
Imp4	3.29255e-16	0.723969	0.064	0.038	6.26145e-12
Gatad1	3.33069e-16	0.325538	0.218	0.171	6.33397e-12
Igf2bp2	3.34762e-16	0.652698	0.075	0.046	6.36617e-12
Cmya5	3.5019e-16	2.05368	0.016	0.004	6.65956e-12
Robo1	3.70286e-16	-1.68869	0.006	0.019	7.04172e-12
Dpep2	3.81387e-16	-2.40908	0.002	0.012	7.25284e-12
Anln	4.37351e-16	0.807049	0.05	0.027	8.31711e-12
H13	4.45739e-16	0.256402	0.272	0.219	8.47661e-12
Fam89b	4.51267e-16	0.600606	0.087	0.057	8.58174e-12
Paics	4.59585e-16	0.342892	0.192	0.147	8.73993e-12
Plekha1	4.64603e-16	0.413346	0.141	0.102	8.83535e-12
Tcea1	5.03788e-16	0.553498	0.093	0.061	9.58053e-12
Stxbp5	5.20017e-16	-1.39686	0.01	0.026	9.88915e-12
Extl3	5.26706e-16	-1.01717	0.022	0.043	1.00164e-11
Klra2	5.51737e-16	-0.674354	0.052	0.081	1.04924e-11
Asna1	5.66051e-16	0.45358	0.13	0.093	1.07646e-11
Cd72	5.69246e-16	-0.609776	0.061	0.092	1.08253e-11
Atxn2l	6.09532e-16	0.326691	0.194	0.149	1.15915e-11
Tgm2	6.19188e-16	0.383793	0.162	0.12	1.17751e-11
Dbi	6.24931e-16	0.25099	0.314	0.259	1.18843e-11
Srpk1	6.43592e-16	0.431843	0.134	0.096	1.22392e-11
Fbl	6.44978e-16	0.621772	0.08	0.051	1.22655e-11
Adh5	6.61657e-16	0.633644	0.074	0.046	1.25827e-11
Suv39h1	7.03364e-16	1.00252	0.037	0.018	1.33759e-11
Bcas3	7.11725e-16	-1.42882	0.01	0.025	1.35349e-11
Gpi1	7.4466e-16	0.213019	0.493	0.439	1.41612e-11
Snrnp40	7.64342e-16	0.686094	0.067	0.04	1.45355e-11
Prpf40a	7.69181e-16	0.703409	0.065	0.039	1.46275e-11
Htra2	8.45705e-16	0.71111	0.062	0.037	1.60828e-11
Cd47	8.8985e-16	0.276574	0.249	0.199	1.69223e-11
Col5a3	8.9123e-16	0.524957	0.11	0.076	1.69485e-11
Paip1	9.1572e-16	0.418689	0.138	0.1	1.74142e-11
B4galt1	9.18165e-16	0.348787	0.19	0.146	1.74607e-11
Cox6a2	9.76041e-16	1.85295	0.021	0.007	1.85614e-11
Chpf2	1.05388e-15	-0.825543	0.034	0.058	2.00416e-11
Mgat4b	1.07957e-15	0.314103	0.206	0.16	2.05301e-11
Zcchc14	1.09412e-15	0.470132	0.119	0.083	2.08069e-11
Acly	1.10748e-15	0.343989	0.189	0.145	2.10609e-11
Clpp	1.13886e-15	0.534186	0.096	0.064	2.16577e-11
Obscn	1.17186e-15	1.95451	0.015	0.004	2.22852e-11
Nup107	1.31405e-15	0.655011	0.071	0.044	2.49894e-11
Ptgs2	1.35547e-15	0.946437	0.045	0.024	2.5777e-11
Gm4951	1.3613e-15	-1.16225	0.015	0.032	2.58878e-11
Klhl24	1.48008e-15	-1.83481	0.005	0.016	2.81467e-11
Cd300a	1.52352e-15	-1.35682	0.01	0.025	2.89728e-11
Chchd3	1.54959e-15	0.490721	0.113	0.078	2.94686e-11
Galnt10	1.55552e-15	-1.29618	0.011	0.027	2.95813e-11
Pkn2	1.581e-15	0.604522	0.08	0.051	3.00659e-11
St3gal1	1.62254e-15	0.40831	0.148	0.109	3.08558e-11
Cacna2d1	1.80617e-15	-0.502956	0.097	0.134	3.43478e-11
Myof	1.85891e-15	0.395804	0.156	0.116	3.53508e-11
Tspan4	1.88901e-15	0.484671	0.111	0.077	3.59233e-11
Mprip	1.89848e-15	0.367743	0.183	0.14	3.61035e-11
Fcho2	2.01016e-15	-1.05062	0.018	0.037	3.82271e-11
S100a9	2.11174e-15	0.415692	0.044	0.023	4.01589e-11
Il10ra	2.29811e-15	-1.59875	0.007	0.02	4.37032e-11
Srsf7	2.39385e-15	0.676171	0.066	0.04	4.55239e-11
Lpp	2.55819e-15	0.415297	0.145	0.107	4.86491e-11
Stt3b	2.74325e-15	0.355761	0.181	0.139	5.21683e-11
Mex3d	2.96457e-15	0.529103	0.1	0.068	5.63771e-11
Ddx1	2.99818e-15	0.410715	0.138	0.1	5.70164e-11
Psmb6	3.13095e-15	0.374716	0.164	0.123	5.95413e-11
Ctdsp2	3.13318e-15	-1.04203	0.018	0.037	5.95837e-11
Pik3r1	3.14005e-15	-0.929085	0.024	0.044	5.97143e-11
Itgam	3.42403e-15	-1.17018	0.014	0.03	6.51148e-11
Birc5	3.45624e-15	0.474965	0.117	0.083	6.57273e-11
Chaf1b	3.57725e-15	1.24352	0.026	0.011	6.80286e-11
Actn3	3.58652e-15	1.8735	0.026	0.011	6.82049e-11
Crebrf	3.62473e-15	-2.02405	0.004	0.014	6.89315e-11
Glod4	3.67724e-15	0.627683	0.075	0.047	6.993e-11
Ndrg2	3.73466e-15	1.87321	0.019	0.006	7.10221e-11
Xrn2	3.8091e-15	0.487764	0.105	0.072	7.24377e-11
Ramp3	3.88078e-15	-2.40282	0.002	0.011	7.38009e-11
Tnfrsf1b	3.90124e-15	-1.74224	0.005	0.017	7.419e-11
Eftud2	3.99825e-15	0.396488	0.146	0.108	7.60347e-11
Gngt2	4.14789e-15	-0.680297	0.049	0.076	7.88803e-11
Ptprj	4.16195e-15	-0.92236	0.024	0.044	7.91478e-11
Samm50	4.36163e-15	0.431508	0.132	0.096	8.2945e-11
Gxylt2	4.46516e-15	-2.04721	0.003	0.014	8.49139e-11
Gbp4	4.49335e-15	-0.817283	0.056	0.084	8.54501e-11
Golm1	4.52231e-15	0.573979	0.081	0.052	8.60008e-11
Dazap1	4.5401e-15	0.438852	0.129	0.093	8.63391e-11
Usp10	4.75866e-15	0.836688	0.049	0.027	9.04955e-11
Rlim	4.86252e-15	0.434849	0.128	0.093	9.24705e-11
Mmp14	4.93408e-15	-0.380352	0.381	0.415	9.38314e-11
Itga5	5.03438e-15	0.422378	0.141	0.104	9.57388e-11
Lpcat4	5.4769e-15	0.950495	0.037	0.019	1.04154e-10
Ttc9c	5.50193e-15	0.49234	0.104	0.072	1.0463e-10
Grk2	5.74199e-15	0.416944	0.141	0.104	1.09195e-10
Serf1	6.21715e-15	-0.809372	0.031	0.054	1.18232e-10
Tmem176a	6.22585e-15	-1.23618	0.011	0.027	1.18397e-10
Crim1	6.73095e-15	-1.41407	0.009	0.023	1.28003e-10
Adcy7	6.96754e-15	-1.64937	0.006	0.018	1.32502e-10
Gm8909	7.35782e-15	-0.690752	0.051	0.079	1.39924e-10
Emg1	7.72878e-15	0.537769	0.091	0.061	1.46978e-10
Rbbp7	8.21014e-15	0.574673	0.086	0.057	1.56132e-10
Tec	8.3756e-15	-1.77755	0.005	0.016	1.59279e-10
Nfe2l1	9.45852e-15	0.284159	0.253	0.205	1.79873e-10
Arhgap28	9.69659e-15	-2.27431	0.002	0.012	1.844e-10
Ctla2b	1.0226e-14	-0.960801	0.022	0.041	1.94467e-10
Tap1	1.0296e-14	-0.565461	0.078	0.111	1.95799e-10
Rbbp4	1.06654e-14	0.457523	0.114	0.08	2.02823e-10
Tomm22	1.39486e-14	0.554501	0.081	0.053	2.6526e-10
Rala	1.45821e-14	0.504348	0.096	0.066	2.77308e-10
Arl4c	1.49772e-14	0.257045	0.247	0.199	2.84822e-10
Btg1	1.62734e-14	-0.349729	0.292	0.334	3.09471e-10
Tial1	1.64049e-14	0.470305	0.111	0.079	3.11972e-10
Stoml2	1.67309e-14	0.752598	0.053	0.031	3.18171e-10
Tinagl1	1.76469e-14	-2.10398	0.003	0.013	3.35591e-10
Fermt3	1.79926e-14	-1.77932	0.005	0.016	3.42166e-10
Tspan7	1.88114e-14	-1.14751	0.014	0.031	3.57736e-10
Gbp6	1.99738e-14	-0.983409	0.022	0.042	3.79843e-10
Cherp	2.00221e-14	0.483631	0.103	0.072	3.80761e-10
Gpatch4	2.08477e-14	0.891221	0.04	0.021	3.96462e-10
Col11a1	2.20317e-14	-2.14154	0.003	0.012	4.18977e-10
Pfdn4	2.22572e-14	0.574115	0.077	0.05	4.23265e-10
Xpo1	2.52057e-14	0.610538	0.074	0.047	4.79336e-10
Hist1h3a	2.59304e-14	0.827955	0.043	0.023	4.93118e-10
Ece1	2.64154e-14	-1.23975	0.012	0.027	5.02342e-10
Usp39	2.71207e-14	0.732931	0.052	0.03	5.15755e-10
Dnajb1	2.71212e-14	0.492821	0.087	0.058	5.15763e-10
Fam174a	2.88872e-14	-1.4681	0.008	0.021	5.49347e-10
Aco2	3.14173e-14	0.548096	0.084	0.056	5.97463e-10
Klhl41	3.23027e-14	1.95227	0.014	0.004	6.14301e-10
Il15	3.31834e-14	-1.73625	0.005	0.016	6.31048e-10
Ubtd1	3.59255e-14	0.380725	0.149	0.112	6.83195e-10
Irx1	3.71507e-14	0.732551	0.053	0.031	7.06494e-10
Trir	3.72096e-14	0.42779	0.118	0.085	7.07615e-10
Bop1	3.83695e-14	0.543634	0.086	0.058	7.29672e-10
Ccdc85b	3.85965e-14	0.504684	0.105	0.073	7.3399e-10
Arl8b	3.92636e-14	0.276712	0.216	0.171	7.46675e-10
Psmb5	3.93593e-14	0.573141	0.077	0.05	7.48496e-10
Rras2	3.94903e-14	0.639261	0.067	0.042	7.50987e-10
Lyar	3.99794e-14	0.60902	0.07	0.045	7.60288e-10
Rap1gds1	4.51475e-14	0.33109	0.169	0.129	8.5857e-10
Vwf	4.81102e-14	-1.10238	0.015	0.032	9.14911e-10
Pus1	5.01288e-14	0.58232	0.074	0.048	9.53299e-10
Elovl1	5.03388e-14	0.602889	0.07	0.044	9.57293e-10
Cinp	5.17618e-14	0.594573	0.075	0.048	9.84354e-10
Eef1a2	5.25465e-14	2.19827	0.012	0.003	9.99276e-10
Cdkn2a	5.39071e-14	-0.526841	0.093	0.126	1.02515e-09
Atp5mpl	5.39799e-14	0.486422	0.098	0.068	1.02654e-09
Usp9x	5.42799e-14	0.43324	0.125	0.091	1.03224e-09
Frmd4a	5.46146e-14	0.362155	0.151	0.113	1.03861e-09
Postn	6.01344e-14	-0.22737	0.607	0.673	1.14358e-09
Sumo1	6.37861e-14	0.50917	0.092	0.063	1.21302e-09
Smim14	6.50898e-14	-0.634167	0.055	0.082	1.23781e-09
Fgd3	6.58443e-14	-1.67227	0.005	0.016	1.25216e-09
Atp2a2	7.26562e-14	0.208931	0.363	0.311	1.3817e-09
Pbxip1	7.73378e-14	-1.17966	0.012	0.027	1.47073e-09
Prrx1	7.85598e-14	-0.590224	0.059	0.087	1.49397e-09
Atad1	7.98918e-14	0.515837	0.093	0.064	1.5193e-09
Edil3	7.98958e-14	0.385473	0.143	0.107	1.51938e-09
Tspan31	8.5316e-14	-0.505672	0.093	0.126	1.62245e-09
Adgrf5	8.58745e-14	-1.19923	0.012	0.026	1.63307e-09
Slc20a1	8.63024e-14	0.596785	0.076	0.05	1.64121e-09
Itga4	8.80875e-14	-2.00281	0.003	0.013	1.67516e-09
Vasn	8.92418e-14	-0.89443	0.024	0.044	1.69711e-09
Capza2	9.40344e-14	0.219373	0.295	0.245	1.78825e-09
Cops7a	9.64348e-14	0.520196	0.087	0.059	1.8339e-09
Arap1	9.71202e-14	-1.27443	0.01	0.025	1.84694e-09
Farsa	9.97621e-14	0.611178	0.067	0.042	1.89718e-09
Cdc123	1.08097e-13	0.576069	0.077	0.05	2.05567e-09
Ciita	1.08662e-13	-1.48327	0.007	0.019	2.06642e-09
Il1rn	1.13051e-13	0.343152	0.08	0.053	2.1499e-09
Smpdl3a	1.17867e-13	-1.75744	0.004	0.015	2.24148e-09
Xpo5	1.25942e-13	0.556882	0.078	0.052	2.39504e-09
Mybpc1	1.32965e-13	1.50978	0.016	0.005	2.5286e-09
Plxnd1	1.36484e-13	0.403507	0.132	0.098	2.59551e-09
Coq10a	1.40981e-13	-1.32595	0.009	0.023	2.68104e-09
Calcoco1	1.5319e-13	-1.57408	0.006	0.018	2.91322e-09
Pphln1	1.55642e-13	0.564418	0.078	0.051	2.95985e-09
Edem1	1.55643e-13	0.32071	0.176	0.136	2.95987e-09
Sh3bp5	1.59827e-13	-2.39521	0.002	0.01	3.03944e-09
Prelid1	1.60495e-13	0.451881	0.111	0.08	3.05213e-09
Pcdh7	1.67274e-13	-1.49295	0.007	0.019	3.18105e-09
Sod2	1.70786e-13	0.524487	0.093	0.065	3.24783e-09
Neb	1.80402e-13	1.93618	0.014	0.004	3.43071e-09
Furin	1.8704e-13	0.376552	0.147	0.111	3.55695e-09
Slamf7	1.92268e-13	-1.94869	0.003	0.013	3.65637e-09
Rere	2.03028e-13	-0.527972	0.078	0.109	3.86098e-09
Fam98b	2.07517e-13	0.608566	0.067	0.043	3.94635e-09
Cxcl16	2.09487e-13	-0.410136	0.153	0.191	3.98382e-09
Polr1a	2.09972e-13	0.875186	0.036	0.019	3.99303e-09
Cops2	2.10192e-13	0.432964	0.114	0.082	3.99722e-09
Dmac1	2.12152e-13	0.503217	0.088	0.06	4.03449e-09
Huwe1	2.17952e-13	0.561568	0.078	0.052	4.1448e-09
Dcaf6	2.2652e-13	-1.38415	0.008	0.021	4.30773e-09
Mindy2	2.29075e-13	-1.46395	0.007	0.02	4.35631e-09
Trim8	2.30059e-13	0.668539	0.057	0.034	4.37504e-09
Fli1	2.31716e-13	-1.34273	0.008	0.021	4.40654e-09
Tmem241	2.33765e-13	-2.249	0.002	0.011	4.4455e-09
Exosc3	2.35849e-13	0.464541	0.097	0.068	4.48514e-09
Fstl1	2.38133e-13	-0.35184	0.195	0.237	4.52858e-09
Myh7	2.40759e-13	2.35271	0.013	0.003	4.57852e-09
Commd2	2.41014e-13	0.643422	0.063	0.039	4.58336e-09
Map3k20	2.4232e-13	0.866378	0.04	0.021	4.60821e-09
Sod3	2.46885e-13	-0.699369	0.037	0.06	4.69502e-09
Hdac2	2.49904e-13	0.286419	0.213	0.17	4.75242e-09
Sdcbp	2.50914e-13	0.144445	0.417	0.357	4.77164e-09
Tcf25	2.62341e-13	0.280341	0.209	0.166	4.98893e-09
Pros1	2.73284e-13	-0.969264	0.019	0.036	5.19704e-09
Srp14	2.73936e-13	0.329354	0.175	0.136	5.20945e-09
Itpa	2.83306e-13	0.638636	0.063	0.039	5.38762e-09
Fyb	2.93658e-13	-0.631817	0.048	0.073	5.5845e-09
Slc2a1	2.95545e-13	0.479747	0.241	0.201	5.62037e-09
Gsk3b	3.05864e-13	0.544874	0.082	0.055	5.81661e-09
Mpeg1	3.07897e-13	-0.344685	0.184	0.225	5.85528e-09
Acaca	3.22744e-13	0.610708	0.069	0.045	6.13762e-09
S100a16	3.23969e-13	-1.92358	0.003	0.013	6.16093e-09
Dazap2	3.50579e-13	0.2727	0.224	0.181	6.66696e-09
Lsm3	3.6432e-13	1.13432	0.026	0.011	6.92827e-09
Stat6	3.64419e-13	-0.617265	0.054	0.08	6.93015e-09
Flnc	3.72827e-13	1.00802	0.037	0.02	7.09006e-09
Txnip	3.85462e-13	-0.333247	0.225	0.267	7.33033e-09
Cox6c	3.94843e-13	0.247375	0.251	0.206	7.50873e-09
Polr3gl	4.01132e-13	-1.11256	0.013	0.028	7.62834e-09
Cxcl12	4.0344e-13	-2.39845	0.002	0.01	7.67222e-09
Cyp51	4.0902e-13	0.470935	0.084	0.057	7.77834e-09
Dmxl1	4.14257e-13	-0.90843	0.022	0.04	7.87793e-09
Pigc	4.20509e-13	-1.66586	0.005	0.016	7.99682e-09
Hcls1	4.34853e-13	-0.664308	0.044	0.068	8.26961e-09
Pip4k2c	4.56694e-13	-0.856358	0.025	0.044	8.68495e-09
Ppp1r12b	4.69613e-13	-1.32254	0.009	0.022	8.93063e-09
Rab8a	5.04222e-13	0.400076	0.127	0.094	9.58879e-09
Ash2l	5.04941e-13	0.439583	0.111	0.08	9.60246e-09
Tnfrsf1a	5.53463e-13	0.225508	0.258	0.212	1.05252e-08
Odf2	5.55096e-13	0.617208	0.064	0.041	1.05563e-08
H2-M3	5.55387e-13	-1.33214	0.008	0.021	1.05618e-08
Zdhhc8	5.59768e-13	0.53109	0.079	0.053	1.06451e-08
Noc2l	5.73971e-13	0.43154	0.108	0.078	1.09152e-08
Gps1	5.83288e-13	0.35574	0.151	0.115	1.10924e-08
Utrn	5.91316e-13	-1.21421	0.011	0.024	1.12451e-08
Specc1	6.02431e-13	0.436302	0.104	0.074	1.14564e-08
Ift122	6.02911e-13	-1.07562	0.014	0.029	1.14656e-08
Junb	6.38072e-13	0.356873	0.125	0.092	1.21342e-08
Arid4a	6.50362e-13	-1.023	0.016	0.032	1.23679e-08
Csnk1e	6.55404e-13	0.444423	0.107	0.077	1.24638e-08
Tcap	6.69934e-13	1.66171	0.024	0.01	1.27401e-08
Kifc1	6.72697e-13	0.564015	0.073	0.048	1.27927e-08
Tomm40	6.82745e-13	0.748329	0.048	0.028	1.29838e-08
Fzd2	6.87614e-13	-0.827062	0.025	0.044	1.30764e-08
Nid2	7.22771e-13	-0.912636	0.02	0.037	1.37449e-08
Arhgef25	7.54886e-13	-0.961607	0.019	0.036	1.43557e-08
Sidt2	8.00324e-13	-0.708465	0.038	0.061	1.52198e-08
Drosha	8.09249e-13	0.483337	0.093	0.065	1.53895e-08
Wbp11	8.24327e-13	0.567963	0.07	0.046	1.56762e-08
Ptpn6	8.24671e-13	-1.20209	0.011	0.024	1.56828e-08
Slc48a1	8.89379e-13	-0.740498	0.035	0.057	1.69133e-08
Fnbp1l	9.47635e-13	0.606494	0.067	0.043	1.80212e-08
Dnajc12	1.00598e-12	-2.23618	0.002	0.01	1.91306e-08
Fcrls	1.11422e-12	1.46113	0.017	0.006	2.11891e-08
Snx12	1.11564e-12	0.472608	0.093	0.065	2.12161e-08
Fhl1	1.12202e-12	1.39091	0.019	0.007	2.13375e-08
Tmem165	1.12851e-12	0.2334	0.272	0.226	2.14609e-08
Mri1	1.13113e-12	0.537696	0.075	0.05	2.15107e-08
Sox12	1.13864e-12	1.23943	0.021	0.009	2.16534e-08
Eif4a3	1.17018e-12	0.460504	0.094	0.066	2.22532e-08
Dock10	1.17918e-12	-1.49593	0.006	0.018	2.24244e-08
Net1	1.20186e-12	1.03569	0.028	0.013	2.28557e-08
Ermp1	1.20853e-12	0.5939	0.063	0.04	2.29826e-08
Arhgef2	1.22884e-12	0.249359	0.265	0.22	2.33688e-08
Setd7	1.26737e-12	0.342176	0.16	0.124	2.41016e-08
Ccdc86	1.2706e-12	0.96604	0.03	0.014	2.41629e-08
Clec4a2	1.36341e-12	-2.08417	0.003	0.011	2.59279e-08
Fam114a1	1.40849e-12	-0.865337	0.023	0.042	2.67852e-08
Mex3c	1.41783e-12	0.529681	0.08	0.054	2.6963e-08
Cirbp	1.49136e-12	-1.55352	0.006	0.016	2.83613e-08
Dnase1l1	1.53954e-12	-2.22678	0.002	0.01	2.92775e-08
Pla2g7	1.54682e-12	-0.65197	0.042	0.066	2.9416e-08
Arhgap30	1.55256e-12	-1.16238	0.011	0.024	2.95251e-08
Coro7	1.57343e-12	-1.32524	0.009	0.021	2.99219e-08
Ncaph	1.72171e-12	0.802826	0.041	0.023	3.27418e-08
Zfp703	1.76102e-12	0.739	0.045	0.026	3.34892e-08
Tubb4b	1.76259e-12	0.732986	0.046	0.027	3.35192e-08
Bub1b	1.77628e-12	1.03096	0.027	0.013	3.37795e-08
Tpgs1	1.79152e-12	-1.7041	0.004	0.014	3.40694e-08
Csnk2a2	1.83588e-12	0.506059	0.085	0.059	3.4913e-08
Cd300c2	1.83732e-12	-0.586555	0.054	0.079	3.49404e-08
Nedd8	1.85049e-12	0.21094	0.292	0.245	3.51908e-08
Tapbp	1.87551e-12	-0.244726	0.303	0.347	3.56667e-08
Ppp4c	1.95995e-12	0.322807	0.158	0.122	3.72724e-08
Mospd3	2.0209e-12	-0.921664	0.02	0.037	3.84315e-08
Ect2	2.02685e-12	0.695112	0.051	0.031	3.85447e-08
Dcaf11	2.11411e-12	-1.47321	0.007	0.018	4.0204e-08
Casp8	2.12403e-12	0.687778	0.05	0.03	4.03926e-08
Tnnt1	2.15242e-12	2.1613	0.01	0.002	4.09326e-08
5031439G07Rik	2.21736e-12	0.396356	0.122	0.091	4.21675e-08
Topors	2.22246e-12	0.687809	0.049	0.029	4.22646e-08
Arpp19	2.26188e-12	0.360492	0.138	0.104	4.30143e-08
Mylk2	2.26716e-12	1.88804	0.013	0.004	4.31146e-08
Plk4	2.30613e-12	0.722133	0.048	0.028	4.38557e-08
Cttn	2.42692e-12	0.399206	0.122	0.09	4.61527e-08
Ehd2	2.47561e-12	0.538625	0.075	0.05	4.70787e-08
Prdx6	2.48986e-12	0.343186	0.152	0.117	4.73498e-08
Msrb3	2.55867e-12	-2.27682	0.002	0.01	4.86582e-08
Myl1	2.61652e-12	1.1609	0.025	0.011	4.97584e-08
Nup153	2.62101e-12	0.429592	0.103	0.074	4.98438e-08
Robo2	2.75293e-12	-1.79301	0.004	0.013	5.23524e-08
Fosl2	2.83777e-12	0.462272	0.101	0.072	5.39659e-08
Sipa1l1	2.92557e-12	-1.46047	0.006	0.017	5.56356e-08
Rnf167	2.94654e-12	-1.73625	0.004	0.014	5.60343e-08
Ncbp1	2.95239e-12	0.442665	0.101	0.072	5.61457e-08
Arsa	3.02752e-12	0.779288	0.042	0.024	5.75743e-08
Mmadhc	3.07936e-12	0.540744	0.076	0.051	5.85602e-08
Samd9l	3.09127e-12	-1.6391	0.005	0.015	5.87867e-08
Sfrp1	3.14947e-12	2.22143	0.01	0.002	5.98934e-08
Psmb2	3.23225e-12	0.200597	0.279	0.232	6.14677e-08
Hist4h4	3.25479e-12	0.451279	0.107	0.077	6.18963e-08
Notch2	3.30116e-12	-0.675756	0.04	0.062	6.27782e-08
Khnyn	3.30362e-12	-2.09785	0.003	0.011	6.28249e-08
Egr1	3.3089e-12	-2.08417	0.003	0.011	6.29254e-08
Aldh6a1	3.33669e-12	-2.01378	0.003	0.011	6.34538e-08
Kcnn4	3.36202e-12	0.627353	0.059	0.037	6.39354e-08
Borcs8	3.41078e-12	-0.875924	0.021	0.038	6.48628e-08
Thbs1	3.43547e-12	0.108142	0.422	0.362	6.53324e-08
Amfr	3.51843e-12	0.261336	0.213	0.172	6.69101e-08
Aqp1	3.57924e-12	-0.198207	0.206	0.251	6.80664e-08
Cacnb3	3.58818e-12	-1.38176	0.008	0.019	6.82364e-08
Rasa4	3.70885e-12	-1.3281	0.008	0.02	7.05312e-08
Slc1a5	3.74034e-12	0.651704	0.055	0.034	7.113e-08
Mylip	3.89728e-12	-1.95022	0.003	0.011	7.41146e-08
Grk5	3.95084e-12	-2.20643	0.002	0.01	7.51332e-08
Bcap31	3.97792e-12	0.25275	0.237	0.194	7.56482e-08
Slit2	4.08204e-12	-0.868352	0.023	0.04	7.76281e-08
Tmem132a	4.15023e-12	0.442661	0.107	0.077	7.8925e-08
Ndufc2	4.16402e-12	0.435986	0.106	0.077	7.91872e-08
Scfd2	4.3014e-12	-1.19311	0.011	0.024	8.17997e-08
Fuca1	4.69063e-12	-0.808398	0.027	0.046	8.92017e-08
Pafah1b1	4.7572e-12	0.185701	0.309	0.261	9.04677e-08
Tnk2	5.40011e-12	0.570064	0.067	0.044	1.02694e-07
Ddx5	5.51027e-12	0.177455	0.35	0.3	1.04789e-07
Tead1	5.61448e-12	0.534499	0.073	0.049	1.06771e-07
Hivep2	5.74106e-12	-1.84518	0.003	0.012	1.09178e-07
Tsc22d1	6.114e-12	-0.286001	0.282	0.323	1.1627e-07
Il21r	6.17428e-12	-1.34721	0.008	0.019	1.17416e-07
Exosc2	6.31429e-12	0.886382	0.033	0.018	1.20079e-07
Ctnnb1	6.84252e-12	0.287195	0.194	0.155	1.30124e-07
9130401M01Rik	6.89659e-12	0.747606	0.043	0.025	1.31152e-07
Med22	6.91796e-12	0.698092	0.05	0.03	1.31559e-07
Acadvl	6.95108e-12	-1.22493	0.01	0.022	1.32189e-07
Lgals3	7.52187e-12	-0.142902	0.465	0.504	1.43043e-07
Arhgap27	7.5265e-12	-1.71707	0.004	0.013	1.43131e-07
Pde1b	7.52718e-12	-2.01378	0.003	0.011	1.43144e-07
Mapre3	7.6498e-12	-1.96648	0.003	0.012	1.45476e-07
Pmf1	7.97035e-12	0.601714	0.06	0.038	1.51572e-07
Mtln	8.3287e-12	0.750349	0.043	0.025	1.58387e-07
Orc2	8.48278e-12	0.562247	0.067	0.044	1.61317e-07
Micall2	8.702e-12	0.525612	0.07	0.047	1.65486e-07
Stom	8.81448e-12	-1.44329	0.006	0.017	1.67625e-07
Wdr77	8.92101e-12	0.660925	0.053	0.033	1.69651e-07
Bzw2	8.9473e-12	0.379229	0.122	0.091	1.70151e-07
Mpzl1	9.3933e-12	-0.899254	0.02	0.036	1.78632e-07
Csrp2	9.50189e-12	-1.1939	0.01	0.022	1.80697e-07
Pmp22	9.84471e-12	-1.38575	0.007	0.018	1.87217e-07
Src	9.9715e-12	0.719973	0.047	0.028	1.89628e-07
Tmem134	1.0558e-11	0.374244	0.127	0.096	2.00782e-07
Cltb	1.07593e-11	-0.487714	0.088	0.118	2.04609e-07
Arhgap45	1.08859e-11	-1.41154	0.006	0.017	2.07018e-07
Med21	1.10079e-11	0.744083	0.041	0.024	2.09337e-07
Uck2	1.10241e-11	0.244985	0.234	0.193	2.09645e-07
B4galt5	1.1283e-11	0.473786	0.084	0.058	2.14569e-07
Fkbp8	1.15327e-11	0.224636	0.247	0.204	2.19317e-07
Mon2	1.16701e-11	-0.80442	0.026	0.044	2.21929e-07
Frmd8	1.17988e-11	0.575688	0.067	0.044	2.24378e-07
Prkd1	1.23724e-11	-1.27537	0.009	0.02	2.35286e-07
Ltbr	1.25982e-11	0.430519	0.103	0.075	2.3958e-07
Lifr	1.26128e-11	-1.48981	0.006	0.016	2.39858e-07
Gramd1b	1.32445e-11	-2.08703	0.002	0.01	2.5187e-07
Akna	1.36173e-11	-1.51302	0.005	0.015	2.5896e-07
Ndufb7	1.442e-11	0.228853	0.256	0.213	2.74225e-07
Map6	1.46963e-11	-2.16906	0.002	0.01	2.7948e-07
Atp5o	1.47277e-11	0.659407	0.049	0.03	2.80076e-07
Gcc2	1.50826e-11	-1.65361	0.004	0.014	2.86827e-07
Ppib	1.53242e-11	0.119138	0.509	0.451	2.9142e-07
Hif1a	1.56371e-11	0.332436	0.169	0.134	2.9737e-07
Snrk	1.61168e-11	-1.18371	0.01	0.023	3.06494e-07
Fanca	1.6741e-11	0.921262	0.032	0.017	3.18364e-07
Sbno1	1.71316e-11	0.361429	0.123	0.092	3.25792e-07
Eif3b	1.78665e-11	0.306178	0.169	0.134	3.39766e-07
Sfr1	1.81802e-11	0.301068	0.163	0.128	3.45732e-07
Morc4	1.8555e-11	0.518748	0.074	0.051	3.5286e-07
Prmt7	1.89784e-11	0.681214	0.048	0.029	3.60913e-07
Rprd1a	1.91743e-11	-1.3801	0.007	0.017	3.64638e-07
Abhd4	1.95501e-11	-1.45702	0.006	0.016	3.71784e-07
Pdlim2	2.00786e-11	-0.848929	0.022	0.039	3.81836e-07
Svil	2.00937e-11	-1.80896	0.003	0.012	3.82122e-07
Irf8	2.03555e-11	-0.743767	0.03	0.049	3.871e-07
Hcfc1	2.10325e-11	0.616534	0.054	0.034	3.99976e-07
Exosc1	2.10715e-11	0.758965	0.04	0.023	4.00717e-07
Ncoa7	2.12305e-11	-1.52836	0.005	0.015	4.03741e-07
Ktn1	2.14311e-11	0.278249	0.184	0.147	4.07555e-07
Ddx27	2.20523e-11	0.467591	0.088	0.063	4.19369e-07
Yy1	2.20797e-11	0.279625	0.179	0.142	4.19889e-07
Gcnt1	2.20997e-11	0.486972	0.079	0.055	4.2027e-07
Synj2	2.21617e-11	-1.69604	0.004	0.014	4.21449e-07
Entpd1	2.28291e-11	-0.636487	0.043	0.065	4.34142e-07
Fam162a	2.3238e-11	0.322781	0.187	0.15	4.41918e-07
Gpr65	2.43274e-11	-0.949652	0.017	0.032	4.62634e-07
Lair1	2.43884e-11	-0.911903	0.018	0.034	4.63793e-07
Traf7	2.52484e-11	0.274649	0.199	0.161	4.80149e-07
Snai1	2.57375e-11	0.446823	0.096	0.069	4.89449e-07
Appl2	2.5868e-11	-0.560838	0.054	0.078	4.91932e-07
Itm2b	2.84832e-11	-0.161486	0.624	0.636	5.41665e-07
Uba7	2.99593e-11	-2.02814	0.003	0.01	5.69736e-07
Sptan1	3.11621e-11	0.399834	0.106	0.078	5.9261e-07
Yipf3	3.12066e-11	-0.671792	0.037	0.057	5.93455e-07
Tsr1	3.19444e-11	0.608763	0.055	0.035	6.07486e-07
Galk1	3.2691e-11	0.372349	0.116	0.087	6.21685e-07
Notch1	3.37393e-11	0.570058	0.067	0.045	6.41619e-07
Cd48	3.42264e-11	-1.36469	0.007	0.018	6.50884e-07
Aimp2	3.45786e-11	0.617519	0.054	0.034	6.57582e-07
Gpr180	3.80202e-11	-1.3905	0.006	0.017	7.23031e-07
4933434E20Rik	4.40226e-11	0.465601	0.084	0.06	8.37178e-07
Vipas39	4.48861e-11	-1.57898	0.005	0.014	8.536e-07
Alg5	4.51206e-11	0.473843	0.082	0.057	8.58058e-07
Cebpb	4.62903e-11	0.458208	0.197	0.165	8.80303e-07
Rgma	4.74477e-11	0.440141	0.095	0.068	9.02312e-07
Ahsa1	4.77515e-11	0.476806	0.082	0.057	9.08091e-07
Ak6	4.80686e-11	0.441032	0.089	0.064	9.14121e-07
Rb1	4.93758e-11	-1.4911	0.005	0.015	9.3898e-07
Kat2a	4.943e-11	0.463611	0.082	0.058	9.40009e-07
Slc25a20	4.97667e-11	-1.29969	0.008	0.018	9.46414e-07
Plekhn1	5.11888e-11	-0.910206	0.017	0.032	9.73458e-07
Rassf5	5.15556e-11	-1.78957	0.003	0.011	9.80432e-07
Pak2	5.24272e-11	0.576398	0.058	0.037	9.97008e-07
Gk	5.2636e-11	-1.40151	0.006	0.016	1.00098e-06
Spc25	5.30972e-11	0.642459	0.046	0.028	1.00975e-06
Sema4d	5.74979e-11	-1.2541	0.008	0.019	1.09344e-06
Uhrf1	5.84482e-11	0.667343	0.049	0.031	1.11151e-06
Nup98	5.87696e-11	0.730658	0.04	0.024	1.11762e-06
Ythdf1	5.93645e-11	0.656782	0.048	0.029	1.12893e-06
Pygm	6.2163e-11	1.49969	0.02	0.009	1.18215e-06
Vamp4	6.40372e-11	-1.39593	0.006	0.016	1.2178e-06
Nsmaf	6.63634e-11	-1.52836	0.005	0.014	1.26203e-06
Tcta	6.72194e-11	-1.25136	0.008	0.019	1.27831e-06
Kdm5b	6.89707e-11	-0.907498	0.018	0.033	1.31162e-06
Cadm1	6.92005e-11	-1.23356	0.008	0.019	1.31599e-06
Dynll2	6.99283e-11	0.166988	0.342	0.294	1.32983e-06
Ska2	7.06595e-11	0.840723	0.032	0.018	1.34373e-06
Tmem184b	7.22428e-11	0.426327	0.093	0.067	1.37384e-06
Larp1	7.46286e-11	0.239919	0.207	0.169	1.41921e-06
Os9	7.67109e-11	-0.797291	0.025	0.042	1.45881e-06
Ggt7	7.68511e-11	-2.07268	0.002	0.01	1.46148e-06
Rai14	7.74927e-11	0.377089	0.122	0.093	1.47368e-06
Gopc	7.76207e-11	-1.3905	0.006	0.016	1.47611e-06
Abi3bp	7.80953e-11	-1.00366	0.013	0.027	1.48514e-06
H2afy	7.94266e-11	0.367732	0.115	0.086	1.51046e-06
Metrnl	7.95851e-11	-1.1541	0.01	0.021	1.51347e-06
Ppox	8.1868e-11	-1.36023	0.007	0.018	1.55688e-06
Crls1	8.19328e-11	0.749777	0.038	0.022	1.55812e-06
2001-03-01	8.26212e-11	-1.71422	0.004	0.012	1.57121e-06
Pggt1b	8.42142e-11	-1.46629	0.006	0.016	1.6015e-06
Prex1	8.54536e-11	-1.14106	0.011	0.023	1.62507e-06
Cbx5	8.56533e-11	0.613723	0.052	0.033	1.62887e-06
Lrrc15	8.97094e-11	-1.52528	0.005	0.014	1.706e-06
Med14	9.00461e-11	0.572455	0.059	0.039	1.71241e-06
Smtn	9.23209e-11	0.386913	0.114	0.086	1.75567e-06
Cd300ld	9.69068e-11	-1.82777	0.003	0.011	1.84288e-06
Tipin	9.73661e-11	0.377539	0.112	0.084	1.85161e-06
Ube2e3	9.77698e-11	0.25499	0.202	0.165	1.85929e-06
Dnajb11	9.99514e-11	0.277137	0.175	0.14	1.90078e-06
Dap3	1.01687e-10	0.301932	0.156	0.123	1.93379e-06
Fndc3b	1.04449e-10	0.213012	0.265	0.223	1.9863e-06
Rab5b	1.07003e-10	-1.06441	0.012	0.024	2.03487e-06
Pgrmc2	1.07786e-10	0.328533	0.14	0.109	2.04977e-06
Hba-a2	1.08654e-10	1.13432	0.022	0.011	2.06627e-06
Ctso	1.11119e-10	-1.02566	0.012	0.025	2.11316e-06
Nudt21	1.11877e-10	0.54722	0.065	0.044	2.12757e-06
Lum	1.15074e-10	-0.750748	0.024	0.041	2.18835e-06
Vps4b	1.15704e-10	-1.33571	0.007	0.017	2.20034e-06
Pias1	1.16872e-10	-1.45159	0.006	0.015	2.22256e-06
Sdha	1.17673e-10	0.392875	0.107	0.08	2.23779e-06
Coro1a	1.20295e-10	-0.438313	0.09	0.118	2.28764e-06
Csrp1	1.2236e-10	-0.312274	0.216	0.252	2.32692e-06
Smarca4	1.22614e-10	0.43643	0.089	0.064	2.33175e-06
Supt16	1.24384e-10	0.352558	0.125	0.096	2.3654e-06
Pdgfb	1.25525e-10	-1.00281	0.014	0.027	2.38711e-06
Nob1	1.25935e-10	0.615008	0.054	0.035	2.3949e-06
Dcaf15	1.26667e-10	0.753466	0.035	0.02	2.40883e-06
Etf1	1.26908e-10	0.315964	0.149	0.117	2.4134e-06
Cstb	1.2857e-10	-0.997663	0.014	0.027	2.44502e-06
Agtrap	1.29143e-10	-1.49325	0.005	0.015	2.45592e-06
Kmt2c	1.29853e-10	-1.03633	0.013	0.026	2.46942e-06
Uchl5	1.31683e-10	0.504267	0.068	0.046	2.50421e-06
Pmpca	1.35405e-10	0.692667	0.044	0.027	2.575e-06
Ttc3	1.42147e-10	0.327623	0.134	0.104	2.7032e-06
Prdx5	1.42782e-10	0.301408	0.15	0.118	2.71528e-06
Eln	1.45993e-10	-0.729801	0.053	0.076	2.77635e-06
Rce1	1.52632e-10	0.662922	0.044	0.027	2.90259e-06
Adamts10	1.52761e-10	-1.51259	0.005	0.014	2.90505e-06
P2rx4	1.54614e-10	-0.815237	0.022	0.038	2.94029e-06
Pak1ip1	1.55886e-10	0.381316	0.104	0.078	2.96448e-06
Hnrnpc	1.59342e-10	0.409292	0.1	0.074	3.0302e-06
Atp6v0c	1.61096e-10	0.186769	0.275	0.232	3.06357e-06
Rab5if	1.66549e-10	0.528284	0.064	0.043	3.16726e-06
Stk25	1.7023e-10	-0.385639	0.122	0.153	3.23727e-06
Ehd1	1.72863e-10	0.630843	0.049	0.031	3.28733e-06
Stub1	1.7469e-10	0.289263	0.165	0.131	3.32207e-06
2002-03-01	1.77563e-10	-1.03185	0.012	0.025	3.37672e-06
Fmnl1	1.81079e-10	-1.22237	0.009	0.02	3.44359e-06
H2-Q7	1.81425e-10	-0.391193	0.133	0.165	3.45016e-06
Lpar6	1.8679e-10	-1.49325	0.005	0.014	3.55219e-06
Kif13b	1.87362e-10	-1.63527	0.004	0.012	3.56307e-06
Eif3m	1.90004e-10	0.539644	0.057	0.037	3.61331e-06
Tm6sf1	1.90261e-10	-1.24684	0.008	0.018	3.61819e-06
H2-DMb1	1.91151e-10	-0.639617	0.036	0.055	3.63511e-06
Lst1	2.00258e-10	-0.623577	0.04	0.06	3.80831e-06
Pdcd6ip	2.02728e-10	0.218087	0.225	0.186	3.85528e-06
Zer1	2.06486e-10	-1.06531	0.011	0.023	3.92674e-06
Tmem86a	2.13875e-10	-0.873252	0.017	0.032	4.06727e-06
Dram1	2.14379e-10	-1.15704	0.009	0.021	4.07684e-06
Nhp2	2.2109e-10	0.452818	0.084	0.06	4.20447e-06
Ints13	2.21207e-10	0.609033	0.052	0.034	4.20669e-06
Vash1	2.21243e-10	-0.720873	0.029	0.047	4.20738e-06
Chac1	2.22107e-10	1.80119	0.01	0.003	4.22382e-06
Pan2	2.25531e-10	-1.03687	0.013	0.025	4.28892e-06
Pik3ap1	2.2639e-10	-0.688846	0.031	0.049	4.30526e-06
Slc38a1	2.29082e-10	0.673674	0.042	0.025	4.35645e-06
Mapk1ip1l	2.37061e-10	0.363529	0.113	0.085	4.5082e-06
Fam234a	2.55665e-10	-1.16579	0.009	0.02	4.86197e-06
Tnfaip8l2	2.57791e-10	-1.47845	0.005	0.014	4.90241e-06
Ank	2.59863e-10	0.168476	0.303	0.259	4.94181e-06
Cdh13	2.64567e-10	-1.90909	0.003	0.01	5.03127e-06
Ppp4r2	2.69598e-10	0.490189	0.076	0.053	5.12694e-06
Crk	2.89635e-10	0.295503	0.153	0.121	5.50799e-06
Emc7	2.90843e-10	0.470064	0.076	0.053	5.53095e-06
Emc6	2.95312e-10	0.867855	0.028	0.015	5.61594e-06
Uba1	2.95319e-10	0.58332	0.056	0.036	5.61608e-06
Zc3h7b	2.96371e-10	0.523511	0.067	0.046	5.63609e-06
Ostf1	2.98395e-10	0.24837	0.198	0.162	5.67458e-06
Def6	3.00823e-10	-1.76867	0.003	0.011	5.72075e-06
Grk6	3.02912e-10	0.447079	0.079	0.056	5.76049e-06
Esyt1	3.08905e-10	-0.497533	0.064	0.088	5.87445e-06
Patl1	3.1721e-10	0.531511	0.058	0.038	6.03238e-06
Gsk3a	3.18524e-10	0.569862	0.057	0.038	6.05738e-06
Sdccag8	3.32145e-10	-1.17425	0.009	0.02	6.3164e-06
Cic	3.32847e-10	-0.690687	0.032	0.05	6.32975e-06
Tmem176b	3.34332e-10	-1.09179	0.01	0.022	6.358e-06
Cct4	3.41966e-10	0.760658	0.034	0.019	6.50316e-06
Clic1	3.7054e-10	0.102024	0.516	0.459	7.04656e-06
Dnajc21	3.79196e-10	0.406077	0.093	0.068	7.21116e-06
Egln1	3.80789e-10	0.385045	0.118	0.09	7.24146e-06
Lgmn	3.81452e-10	0.113132	0.502	0.446	7.25408e-06
Spats2	3.9274e-10	0.383553	0.106	0.08	7.46873e-06
Bclaf1	3.98859e-10	0.234409	0.21	0.174	7.5851e-06
Ctcf	4.02313e-10	0.403733	0.101	0.075	7.65079e-06
Cops8	4.0776e-10	0.444705	0.08	0.057	7.75437e-06
Nae1	4.17559e-10	0.754044	0.033	0.018	7.94072e-06
Rcan3	4.19956e-10	-1.8423	0.003	0.01	7.9863e-06
Pdgfrb	4.20687e-10	-0.35849	0.125	0.156	8.00021e-06
Rad23b	4.22298e-10	0.251433	0.178	0.144	8.03084e-06
Trp53i11	4.22524e-10	0.194518	0.248	0.209	8.03514e-06
B230219D22Rik	4.24414e-10	0.486422	0.066	0.045	8.07108e-06
Smarcc2	4.26539e-10	-0.484392	0.074	0.1	8.11149e-06
Nt5dc2	4.28624e-10	0.436235	0.086	0.062	8.15114e-06
Tk1	4.35184e-10	0.460997	0.079	0.056	8.27589e-06
Pid1	4.56968e-10	-1.70028	0.003	0.011	8.69016e-06
Cdca8	4.57019e-10	0.388053	0.102	0.076	8.69113e-06
Ifngr1	4.58389e-10	-0.64551	0.036	0.055	8.71719e-06
Pitpna	4.78757e-10	0.286347	0.162	0.129	9.10453e-06
Arhgap11a	4.80599e-10	0.729972	0.037	0.022	9.13956e-06
Csk	4.98519e-10	0.24325	0.202	0.166	9.48034e-06
Usp5	5.14608e-10	0.470064	0.076	0.054	9.7863e-06
Inpp5k	5.35038e-10	-1.6945	0.003	0.011	1.01748e-05
Nemp1	5.40483e-10	-1.28189	0.007	0.017	1.02784e-05
Ndufa12	5.4639e-10	0.343958	0.124	0.095	1.03907e-05
Specc1l	5.47157e-10	-1.25635	0.007	0.017	1.04053e-05
Osbpl8	5.50206e-10	-0.898674	0.017	0.031	1.04633e-05
Wdr18	5.50291e-10	0.57538	0.054	0.035	1.04649e-05
Ccnb2	5.53264e-10	0.578426	0.052	0.034	1.05214e-05
Ociad1	5.57506e-10	0.347057	0.112	0.085	1.06021e-05
Galnt7	5.76989e-10	0.496275	0.067	0.046	1.09726e-05
Snx5	5.82027e-10	0.226532	0.214	0.177	1.10684e-05
Pink1	5.84442e-10	-0.994674	0.011	0.023	1.11143e-05
Coro1c	5.8596e-10	0.412327	0.091	0.067	1.11432e-05
Ptprk	6.04602e-10	-1.72428	0.003	0.011	1.14977e-05
Ldlr	6.14436e-10	0.785398	0.032	0.018	1.16847e-05
Chst2	6.16125e-10	1.08575	0.019	0.008	1.17169e-05
Plekho2	6.36374e-10	0.285178	0.153	0.121	1.21019e-05
Slirp	6.37043e-10	0.232928	0.212	0.176	1.21147e-05
Cd86	6.39628e-10	-1.78516	0.003	0.01	1.21638e-05
Ms4a7	6.47164e-10	-0.382625	0.11	0.139	1.23071e-05
Ptk2b	6.63834e-10	-1.4603	0.005	0.014	1.26241e-05
Elf1	6.76578e-10	-1.02596	0.012	0.024	1.28665e-05
Prkcsh	6.97029e-10	0.291937	0.163	0.131	1.32554e-05
Aebp1	7.06243e-10	-0.461513	0.074	0.099	1.34306e-05
Ndc1	7.06934e-10	0.833206	0.03	0.016	1.34438e-05
Ilk	7.17798e-10	0.316485	0.144	0.114	1.36504e-05
Dhx38	7.37476e-10	0.428421	0.085	0.062	1.40246e-05
Atraid	7.54692e-10	-0.920036	0.016	0.029	1.4352e-05
Fcgr3	7.62181e-10	-0.348273	0.143	0.174	1.44944e-05
Cops5	7.62681e-10	0.467557	0.073	0.052	1.45039e-05
Kif2a	7.70708e-10	0.5038	0.064	0.044	1.46566e-05
Adss	7.94217e-10	0.358493	0.115	0.088	1.51036e-05
Fam120a	7.945e-10	0.366336	0.094	0.069	1.5109e-05
Acads	8.49652e-10	0.475421	0.064	0.044	1.61578e-05
Hmmr	8.50651e-10	0.73829	0.033	0.019	1.61768e-05
Rassf4	8.60366e-10	-1.56398	0.004	0.012	1.63616e-05
Copg1	8.70208e-10	0.249596	0.174	0.141	1.65487e-05
Dock2	8.78378e-10	-1.08955	0.011	0.022	1.67041e-05
Pfdn1	9.20821e-10	0.247798	0.184	0.15	1.75113e-05
Tmem267	9.23764e-10	0.805339	0.029	0.016	1.75672e-05
Hspa12a	9.296e-10	-1.57672	0.004	0.013	1.76782e-05
Ube2z	9.36672e-10	0.430461	0.085	0.062	1.78127e-05
F13a1	9.43212e-10	-1.06823	0.009	0.019	1.79371e-05
Trp53inp2	9.52705e-10	-1.02015	0.012	0.023	1.81176e-05
Cd82	9.59578e-10	0.281077	0.168	0.136	1.82483e-05
Stat3	9.91799e-10	-0.413036	0.095	0.123	1.8861e-05
BC028528	1.00343e-09	-1.01983	0.012	0.024	1.90823e-05
Iffo1	1.03482e-09	-1.62384	0.004	0.012	1.96792e-05
Itsn2	1.04165e-09	-0.825516	0.02	0.034	1.98091e-05
Tex2	1.04956e-09	-1.03264	0.012	0.023	1.99594e-05
Ift172	1.06409e-09	-1.35082	0.006	0.015	2.02358e-05
Zfyve1	1.07468e-09	-0.890634	0.017	0.031	2.04372e-05
Pdcd4	1.07813e-09	-1.17193	0.008	0.019	2.05029e-05
Heca	1.08037e-09	-1.26281	0.007	0.017	2.05454e-05
Ldlrap1	1.08305e-09	-1.77628	0.003	0.01	2.05964e-05
Map4k5	1.09933e-09	-1.30221	0.006	0.015	2.09059e-05
Ruvbl2	1.10798e-09	0.77818	0.032	0.018	2.10704e-05
Glis3	1.17898e-09	-1.41137	0.005	0.014	2.24207e-05
Lpl	1.18345e-09	-1.75921	0.003	0.011	2.25057e-05
Rbm25	1.22417e-09	0.445649	0.079	0.057	2.328e-05
Rhbdf1	1.25483e-09	-0.574203	0.043	0.063	2.3863e-05
Naaa	1.27189e-09	-1.36525	0.006	0.015	2.41874e-05
Adamts14	1.29971e-09	0.691887	0.039	0.024	2.47166e-05
1110038F14Rik	1.30631e-09	0.405799	0.088	0.065	2.48421e-05
Rbm4	1.36817e-09	0.651298	0.041	0.026	2.60186e-05
Nfx1	1.41321e-09	0.444207	0.078	0.056	2.6875e-05
Frs2	1.45134e-09	-0.804687	0.02	0.034	2.76001e-05
Ralgds	1.46467e-09	-1.20766	0.008	0.017	2.78537e-05
Tmem64	1.49579e-09	-1.22159	0.007	0.017	2.84455e-05
Rab31	1.50543e-09	0.134834	0.426	0.38	2.86287e-05
Inpp5b	1.51229e-09	-1.25399	0.007	0.017	2.87592e-05
Hspg2	1.5142e-09	0.179522	0.283	0.243	2.87955e-05
Arl6ip1	1.52605e-09	0.260117	0.176	0.144	2.90208e-05
Nol9	1.53949e-09	0.652794	0.042	0.026	2.92765e-05
Ssr2	1.54178e-09	0.17555	0.267	0.227	2.93201e-05
Bcl9l	1.5534e-09	-0.822301	0.018	0.032	2.95411e-05
Bmp2	1.56988e-09	-1.61242	0.004	0.011	2.98544e-05
Aip	1.59168e-09	0.512101	0.065	0.045	3.0269e-05
Smchd1	1.6038e-09	0.522763	0.061	0.042	3.04995e-05
1810037I17Rik	1.62793e-09	0.62817	0.044	0.028	3.09584e-05
Atp6v0a2	1.63243e-09	-1.83578	0.003	0.01	3.1044e-05
Col8a1	1.63436e-09	-0.396726	0.09	0.116	3.10806e-05
Kansl1	1.66237e-09	-0.990324	0.013	0.025	3.16133e-05
Snrnp200	1.6794e-09	0.411928	0.085	0.062	3.19371e-05
Ascc3	1.70346e-09	-0.974408	0.013	0.026	3.23947e-05
Psme4	1.70996e-09	0.269343	0.156	0.125	3.25183e-05
Jmjd6	1.71029e-09	0.502495	0.063	0.043	3.25246e-05
Chpt1	1.72162e-09	-1.456	0.005	0.013	3.27401e-05
Pik3c3	1.74466e-09	-1.7178	0.003	0.01	3.31782e-05
Cstf2	1.74791e-09	0.637269	0.042	0.026	3.324e-05
Grpel1	1.77909e-09	0.26869	0.166	0.134	3.3833e-05
Gprc5b	1.78435e-09	-1.41319	0.006	0.015	3.3933e-05
B3gnt9	1.78798e-09	-1.35617	0.006	0.014	3.4002e-05
Il11ra1	1.80695e-09	-1.24825	0.007	0.016	3.43628e-05
Ndfip1	1.85035e-09	0.237507	0.198	0.163	3.51881e-05
Knstrn	1.86014e-09	0.629868	0.046	0.029	3.53744e-05
Slc31a2	1.86468e-09	-0.967979	0.013	0.025	3.54605e-05
Ap1m1	1.88624e-09	0.436437	0.079	0.057	3.58706e-05
Vwa8	1.88693e-09	-1.00744	0.012	0.023	3.58838e-05
Tmem140	1.99735e-09	-1.00049	0.011	0.022	3.79837e-05
Slc9a3r1	2.02993e-09	-1.68363	0.003	0.011	3.86031e-05
Wdr44	2.10222e-09	-1.38217	0.006	0.014	3.99778e-05
Purb	2.1052e-09	0.546089	0.053	0.035	4.00346e-05
Adprh	2.12586e-09	0.428827	0.084	0.061	4.04275e-05
Pml	2.16348e-09	-1.0944	0.009	0.019	4.11429e-05
Il1r1	2.19384e-09	0.88915	0.027	0.015	4.17202e-05
Wdr82	2.28257e-09	0.355161	0.107	0.082	4.34075e-05
Rilpl2	2.29647e-09	-1.17525	0.008	0.018	4.36719e-05
Hoxd13	2.37277e-09	0.516732	0.061	0.042	4.5123e-05
Fubp1	2.3884e-09	0.254589	0.174	0.142	4.54201e-05
Trem2	2.42435e-09	-0.783269	0.02	0.034	4.61038e-05
Sh2d1b1	2.47597e-09	-1.59875	0.004	0.012	4.70855e-05
Ppp1r8	2.50273e-09	0.492279	0.07	0.05	4.75945e-05
Fbxo9	2.51464e-09	-1.00107	0.012	0.023	4.78209e-05
Lrba	2.51966e-09	-1.31812	0.007	0.016	4.79163e-05
2700081O15Rik	2.62601e-09	0.339636	0.115	0.088	4.99387e-05
Myot	2.66485e-09	1.51909	0.012	0.004	5.06774e-05
Mcmbp	2.70275e-09	0.42733	0.08	0.058	5.13983e-05
Itpripl2	2.71159e-09	0.398491	0.091	0.067	5.15663e-05
Bpgm	2.82376e-09	0.463919	0.076	0.055	5.36995e-05
Adam8	2.86789e-09	0.261511	0.157	0.126	5.45387e-05
Zmym5	2.92405e-09	-1.11	0.009	0.019	5.56066e-05
Ikzf1	2.92952e-09	-1.01378	0.011	0.022	5.57108e-05
Osmr	2.97972e-09	-1.05773	0.01	0.021	5.66654e-05
Bbx	3.02839e-09	0.574201	0.05	0.033	5.75908e-05
Vbp1	3.18857e-09	0.425597	0.081	0.059	6.0637e-05
1600012H06Rik	3.20098e-09	-1.14654	0.009	0.018	6.0873e-05
Fkbp10	3.20661e-09	0.181315	0.278	0.239	6.09802e-05
Suclg2	3.25076e-09	0.734299	0.032	0.018	6.18196e-05
Slc9a3r2	3.25962e-09	-1.3946	0.005	0.013	6.19881e-05
Mdfic	3.27926e-09	-0.749424	0.023	0.037	6.23617e-05
Numa1	3.38118e-09	0.336187	0.107	0.081	6.42999e-05
Kdm4c	3.43814e-09	-1.71422	0.003	0.01	6.5383e-05
Cyba	3.54479e-09	0.163515	0.298	0.257	6.74112e-05
Rrbp1	3.5554e-09	0.240611	0.189	0.156	6.76131e-05
Il6st	3.60079e-09	0.373627	0.09	0.067	6.84761e-05
Btaf1	3.60486e-09	0.620089	0.042	0.027	6.85537e-05
Tnip2	3.60989e-09	-1.35617	0.006	0.014	6.86493e-05
Anxa6	3.61732e-09	-0.504671	0.059	0.08	6.87905e-05
Rab11a	3.6355e-09	0.206765	0.202	0.167	6.91364e-05
Ptp4a1	3.72548e-09	0.306874	0.118	0.091	7.08474e-05
Kpna4	3.90188e-09	0.552321	0.048	0.031	7.42021e-05
Camta2	3.92895e-09	-1.03484	0.011	0.021	7.47169e-05
Relch	3.93215e-09	-1.52836	0.004	0.012	7.47776e-05
Ppm1g	4.07285e-09	0.302104	0.13	0.102	7.74534e-05
Sec16b	4.12038e-09	-0.89542	0.015	0.027	7.83573e-05
Klf2	4.12436e-09	-0.570176	0.046	0.066	7.8433e-05
Col10a1	4.18098e-09	-1.42882	0.005	0.014	7.95097e-05
Wls	4.24636e-09	-0.191127	0.596	0.593	8.07531e-05
Kpna6	4.25307e-09	0.435487	0.076	0.055	8.08807e-05
Rsad2	4.25816e-09	0.560366	0.06	0.041	8.09774e-05
Mfsd12	4.26475e-09	-1.3219	0.006	0.015	8.11028e-05
Hmbox1	4.39344e-09	-1.02772	0.011	0.021	8.35501e-05
Retreg1	4.44329e-09	-1.58532	0.004	0.011	8.4498e-05
Znrf1	4.63237e-09	0.370715	0.1	0.076	8.80938e-05
Tgfb2	4.65611e-09	-0.679826	0.028	0.044	8.85453e-05
Mcm6	4.70883e-09	0.337361	0.11	0.085	8.95479e-05
Psmd8	4.70954e-09	0.319299	0.131	0.104	8.95612e-05
Uggt1	4.75508e-09	0.590039	0.048	0.032	9.04273e-05
Atp1a1	4.83099e-09	0.219816	0.222	0.187	9.18709e-05
Farsb	4.98526e-09	0.469352	0.065	0.046	9.48046e-05
Wdr7	5.01379e-09	-1.16485	0.008	0.017	9.53473e-05
Esam	5.02977e-09	-1.11332	0.009	0.018	9.5651e-05
Agpat1	5.26753e-09	0.470698	0.064	0.044	0.000100173
Arf1	5.27917e-09	0.201856	0.213	0.178	0.000100394
Hsd17b7	5.33223e-09	-1.00755	0.012	0.023	0.000101403
Rock1	5.46253e-09	-0.745444	0.023	0.037	0.000103881
Supt20	5.49646e-09	0.352959	0.098	0.074	0.000104526
Tnfrsf14	5.58397e-09	-0.95341	0.013	0.024	0.00010619
Hnrnpk	5.61154e-09	0.151564	0.336	0.294	0.000106715
2002-03-01	5.69265e-09	-0.491037	0.063	0.085	0.000108257
F11r	6.06934e-09	-0.528948	0.051	0.071	0.000115421
Abi3	6.09387e-09	-0.955366	0.013	0.024	0.000115887
Oaz1	6.31173e-09	0.110857	0.48	0.431	0.00012003
Man1c1	6.70609e-09	-1.64605	0.003	0.01	0.00012753
Shcbp1	7.07836e-09	0.893959	0.022	0.011	0.000134609
Pex2	7.21513e-09	-0.895727	0.015	0.026	0.00013721
Tardbp	7.2645e-09	0.334011	0.105	0.08	0.000138149
Srrm2	7.30408e-09	0.179918	0.26	0.222	0.000138902
Mpc2	7.38073e-09	-0.846673	0.017	0.029	0.000140359
Tbc1d2b	7.55777e-09	-1.03526	0.01	0.021	0.000143726
Csrp3	7.61892e-09	1.20861	0.012	0.005	0.000144889
Chtf8	7.81131e-09	0.521139	0.053	0.036	0.000148548
Cybc1	7.83489e-09	-0.916485	0.014	0.026	0.000148996
H2afv	7.97543e-09	0.372109	0.102	0.078	0.000151669
Erf	8.01099e-09	0.468442	0.066	0.046	0.000152345
Guk1	8.05353e-09	0.391702	0.089	0.066	0.000153154
Usp21	8.18221e-09	-1.13178	0.009	0.019	0.000155601
Ifi27	8.18222e-09	-1.38776	0.005	0.013	0.000155601
Cuedc2	8.26586e-09	0.260392	0.166	0.136	0.000157192
Acin1	8.35884e-09	0.286226	0.154	0.124	0.00015896
Timp2	8.55137e-09	-0.18583	0.553	0.568	0.000162621
Pycrl	8.62629e-09	0.523691	0.053	0.036	0.000164046
Il18bp	8.6489e-09	-0.897902	0.015	0.028	0.000164476
Sephs1	8.78712e-09	0.601634	0.04	0.025	0.000167105
Slc20a2	8.98903e-09	0.63078	0.04	0.025	0.000170944
Esm1	9.40778e-09	1.16047	0.017	0.008	0.000178908
Tle5	9.63447e-09	0.104054	0.538	0.487	0.000183219
Gja1	9.94508e-09	0.18867	0.356	0.317	0.000189126
Zfp318	1.00324e-08	-1.27875	0.006	0.015	0.000190786
Igbp1	1.0049e-08	-0.709854	0.024	0.038	0.000191103
Lsm14b	1.01411e-08	0.425804	0.076	0.055	0.000192853
Rab3ip	1.01426e-08	0.622747	0.037	0.023	0.000192882
Aldh3a2	1.0254e-08	-1.25664	0.006	0.015	0.000195001
Gpsm3	1.0563e-08	-0.839285	0.016	0.029	0.000200877
Mfsd1	1.07187e-08	0.195626	0.209	0.175	0.000203838
Vti1a	1.07696e-08	-1.15465	0.008	0.017	0.000204806
Hnrnpdl	1.0888e-08	0.182431	0.272	0.235	0.000207057
Insl6	1.09092e-08	0.495535	0.057	0.039	0.000207459
Utp15	1.11164e-08	0.574738	0.042	0.027	0.0002114
Mtss2	1.12696e-08	-0.804606	0.017	0.029	0.000214314
Lzts2	1.14414e-08	0.439982	0.069	0.05	0.000217582
Lrfn4	1.15124e-08	0.684479	0.034	0.021	0.000218931
Plek	1.22234e-08	-1.16121	0.008	0.017	0.000232452
Eng	1.22529e-08	-0.567884	0.039	0.057	0.000233014
Sirt7	1.24121e-08	-1.0739	0.01	0.02	0.000236042
Eif3a	1.25653e-08	0.368042	0.099	0.076	0.000238954
Csf3r	1.27882e-08	-1.07268	0.009	0.018	0.000243193
Tomm34	1.29741e-08	0.566214	0.045	0.03	0.000246728
Mast2	1.31276e-08	0.562078	0.049	0.033	0.000249647
Spaca6	1.33697e-08	-1.39711	0.005	0.012	0.000254252
Emd	1.38909e-08	0.467624	0.067	0.048	0.000264164
Cdk19	1.40177e-08	-0.832072	0.018	0.03	0.000266574
Crlf2	1.40638e-08	-1.18151	0.008	0.016	0.000267452
Tpcn2	1.44884e-08	-1.31418	0.006	0.014	0.000275527
Gemin7	1.44899e-08	0.438497	0.068	0.049	0.000275555
Plbd1	1.49132e-08	-1.03505	0.01	0.021	0.000283604
Clk1	1.49196e-08	-0.659997	0.028	0.043	0.000283725
Ifitm3	1.4933e-08	0.358434	0.297	0.271	0.000283981
Dhrs3	1.49739e-08	-0.665343	0.026	0.041	0.000284759
Stat2	1.52893e-08	-0.932746	0.012	0.023	0.000290757
Ckap2l	1.54234e-08	0.648522	0.038	0.024	0.000293307
Gatm	1.56458e-08	0.149088	0.312	0.272	0.000297536
Dbn1	1.62431e-08	0.422426	0.081	0.06	0.000308895
Fam83d	1.66552e-08	0.752293	0.028	0.016	0.000316732
P3h2	1.6993e-08	-1.62849	0.003	0.01	0.000323157
Rbpms2	1.79329e-08	0.843383	0.023	0.012	0.00034103
Pold2	1.83107e-08	0.491044	0.059	0.041	0.000348215
Tap2	1.87427e-08	-0.370825	0.114	0.14	0.000356429
Numb	1.88612e-08	-1.19821	0.007	0.015	0.000358684
Ifit1	1.91655e-08	0.630935	0.039	0.025	0.00036447
Ascc1	1.94227e-08	-1.46985	0.004	0.011	0.000369362
Ccm2	1.94491e-08	0.452567	0.063	0.044	0.000369864
Fbxo32	1.95367e-08	1.40125	0.011	0.004	0.00037153
H2-Q4	1.95378e-08	-1.4175	0.005	0.012	0.00037155
Socs3	1.95481e-08	0.531995	0.047	0.031	0.000371745
Armc1	2.00169e-08	0.306977	0.128	0.102	0.000380662
Lrch4	2.01043e-08	-0.877721	0.016	0.027	0.000382323
Kdm1a	2.07711e-08	0.429987	0.074	0.054	0.000395004
Rtl8b	2.07894e-08	-0.708738	0.023	0.037	0.000395352
Atxn1	2.0924e-08	-0.964395	0.011	0.021	0.000397912
Stambpl1	2.18903e-08	-1.5841	0.003	0.01	0.000416287
Itfg1	2.19633e-08	0.348573	0.1	0.077	0.000417676
Cuedc1	2.22122e-08	-0.862916	0.015	0.026	0.000422409
Cebpa	2.29892e-08	-1.06943	0.009	0.019	0.000437186
Sash1	2.325e-08	-0.973141	0.011	0.021	0.000442146
Sharpin	2.32505e-08	-1.08504	0.008	0.017	0.000442155
Cdkn2c	2.3384e-08	0.361988	0.093	0.071	0.000444694
Rcn2	2.3536e-08	0.313095	0.114	0.089	0.000447584
Irf2bp2	2.36201e-08	0.250995	0.154	0.126	0.000449183
Havcr2	2.385e-08	-1.34159	0.005	0.013	0.000453556
Bcl7b	2.41238e-08	-0.809424	0.017	0.028	0.000458763
Smad1	2.42787e-08	0.45429	0.066	0.047	0.000461709
Vav1	2.42814e-08	-0.991978	0.01	0.02	0.000461759
Vps29	2.43903e-08	0.316112	0.118	0.093	0.00046383
Vdac2	2.46918e-08	0.220954	0.194	0.162	0.000469564
Yars	2.47999e-08	0.504383	0.054	0.037	0.00047162
Ubap2l	2.49297e-08	0.196124	0.216	0.183	0.000474088
Ap2b1	2.49829e-08	0.414735	0.071	0.051	0.0004751
Synj1	2.5231e-08	-1.58364	0.003	0.01	0.000479819
Pop4	2.56508e-08	0.594936	0.041	0.027	0.000487801
Hcfc2	2.5973e-08	-0.917567	0.013	0.024	0.000493929
Dynlt3	2.65131e-08	0.268588	0.138	0.111	0.0005042
Hook3	2.65874e-08	-0.690488	0.027	0.042	0.000505613
Lrrc45	2.66895e-08	-1.14589	0.008	0.016	0.000507555
Arhgap18	2.73386e-08	-1.40908	0.005	0.012	0.000519899
Cpsf4	2.73987e-08	0.38253	0.082	0.061	0.000521041
Arel1	2.74987e-08	-0.713754	0.025	0.039	0.000522943
Hexim1	2.80406e-08	-0.97389	0.011	0.022	0.000533249
Jcad	2.82175e-08	-1.21542	0.006	0.014	0.000536611
2011-09-01	2.84395e-08	0.187173	0.239	0.204	0.000540833
Tmem106b	2.88158e-08	-0.581969	0.036	0.053	0.000547989
Wdr70	2.90787e-08	-1.16265	0.007	0.016	0.00055299
Sdc1	2.98517e-08	0.322196	0.105	0.081	0.000567689
Rab43	2.99882e-08	-1.19562	0.007	0.015	0.000570285
Trdn	3.01154e-08	1.40125	0.011	0.004	0.000572705
Pdss1	3.05219e-08	0.921769	0.02	0.011	0.000580435
Lrrk1	3.07915e-08	0.497379	0.057	0.039	0.000585563
Tacc1	3.19757e-08	-0.52099	0.045	0.063	0.000608082
Cul1	3.21989e-08	0.294165	0.123	0.097	0.000612327
Nup35	3.26066e-08	0.921122	0.02	0.01	0.000620079
Tsta3	3.27808e-08	0.475909	0.057	0.039	0.000623392
Parp6	3.29918e-08	-1.46629	0.004	0.011	0.000627405
Htatip2	3.32374e-08	0.489386	0.056	0.039	0.000632075
Dhfr	3.35079e-08	0.693723	0.032	0.019	0.000637221
Fnbp1	3.38547e-08	-0.895463	0.013	0.024	0.000643815
Fam160b1	3.4073e-08	-1.34136	0.005	0.013	0.000647967
Ccdc93	3.42533e-08	-1.27682	0.006	0.013	0.000651396
Klhl42	3.45942e-08	0.702074	0.031	0.018	0.000657879
Trim30a	3.46066e-08	-0.663784	0.026	0.04	0.000658115
Dynlrb1	3.51807e-08	0.16561	0.251	0.215	0.000669031
Top1	3.53041e-08	0.518661	0.052	0.036	0.000671377
Mknk1	3.55217e-08	-1.06382	0.009	0.018	0.000675515
Ggh	3.6935e-08	-1.04353	0.01	0.02	0.000702393
Cpsf3	3.7178e-08	0.474643	0.06	0.043	0.000707013
Dok3	3.73182e-08	-1.18371	0.007	0.015	0.00070968
Plk1	3.76298e-08	0.732285	0.028	0.016	0.000715606
Themis2	3.83254e-08	-1.51857	0.004	0.01	0.000728835
Mcfd2	3.98348e-08	0.34576	0.085	0.064	0.000757538
Ankrd13c	4.00893e-08	0.515502	0.054	0.038	0.000762378
Narf	4.0135e-08	-0.660767	0.027	0.041	0.000763246
Chordc1	4.02784e-08	0.387409	0.083	0.062	0.000765975
Fbxl17	4.03508e-08	-1.02144	0.01	0.019	0.00076735
Apex1	4.0367e-08	0.603644	0.04	0.026	0.000767659
Hmox1	4.07941e-08	-0.652758	0.049	0.067	0.000775782
Pla2g15	4.13899e-08	-1.1861	0.007	0.015	0.000787112
Bhlhe40	4.16056e-08	0.318865	0.138	0.112	0.000791213
Morc2a	4.16904e-08	0.431208	0.061	0.043	0.000792825
Skil	4.25787e-08	0.2785	0.12	0.095	0.000809719
Brox	4.47312e-08	-0.908701	0.013	0.023	0.000850653
Sf3b4	4.59389e-08	0.724952	0.028	0.017	0.00087362
Dr1	4.65351e-08	-0.750748	0.019	0.031	0.000884957
Ranbp9	4.66318e-08	0.311087	0.102	0.079	0.000886797
Chfr	4.76125e-08	-1.11812	0.008	0.017	0.000905446
Usp7	4.76304e-08	0.407931	0.075	0.055	0.000905788
Ccng2	4.80216e-08	-0.586639	0.037	0.054	0.000913227
Cdkn1a	4.81466e-08	0.511899	0.058	0.041	0.000915604
Prrc2a	4.85004e-08	0.19634	0.215	0.183	0.000922332
Cd274	4.85247e-08	-0.808963	0.018	0.03	0.000922794
Pnpla8	4.85474e-08	-1.29555	0.005	0.013	0.000923226
Ctsc	4.92049e-08	0.227093	0.196	0.166	0.00093573
Ndufb8	4.96334e-08	0.4142	0.074	0.054	0.000943879
Arhgap22	5.05691e-08	0.345135	0.1	0.077	0.000961672
Eif3h	5.07422e-08	0.241612	0.175	0.146	0.000964965
Pfkl	5.12621e-08	0.242211	0.143	0.116	0.000974852
Clec12a	5.1396e-08	-1.07632	0.008	0.017	0.000977397
Zfp266	5.20823e-08	0.406265	0.07	0.051	0.00099045
Castor2	5.33169e-08	-0.959335	0.011	0.021	0.00101393
Gtf3c6	5.36212e-08	0.355955	0.087	0.066	0.00101971
Pbx1	5.36693e-08	-0.578281	0.037	0.053	0.00102063
Igip	5.44813e-08	-1.41233	0.004	0.011	0.00103607
Lemd3	5.45935e-08	-1.39984	0.004	0.011	0.0010382
Yaf2	5.50427e-08	0.375353	0.077	0.057	0.00104675
Ighm	5.64208e-08	-0.691855	0.01	0.019	0.00107295
Adgrl4	5.66551e-08	-1.25082	0.006	0.013	0.00107741
Haus6	5.70363e-08	0.688537	0.03	0.018	0.00108466
Ccdc88b	5.72319e-08	-1.34721	0.005	0.012	0.00108838
Cd52	5.79641e-08	-0.245174	0.226	0.258	0.0011023
Nomo1	5.8118e-08	0.462223	0.06	0.043	0.00110523
Slc29a3	5.90191e-08	-0.882822	0.013	0.023	0.00112237
Lmbr1l	6.0085e-08	-1.57018	0.003	0.01	0.00114264
Pqlc3	6.02929e-08	-1.54103	0.003	0.01	0.00114659
Erlec1	6.03182e-08	-0.648133	0.028	0.042	0.00114707
E2f1	6.06804e-08	0.625003	0.037	0.024	0.00115396
Iqce	6.12906e-08	-1.06562	0.008	0.017	0.00116556
Ptpn14	6.14776e-08	-1.06562	0.008	0.017	0.00116912
Rab14	6.20607e-08	0.245214	0.162	0.134	0.00118021
Slc38a6	6.24413e-08	-0.67005	0.026	0.04	0.00118745
Trib3	6.342e-08	0.967839	0.016	0.008	0.00120606
Ssna1	6.40618e-08	0.441196	0.067	0.049	0.00121826
Rex1bd	6.44795e-08	0.394761	0.069	0.051	0.00122621
Mmp10	6.51281e-08	0.568962	0.029	0.017	0.00123854
Ubqln4	6.53504e-08	0.401255	0.07	0.051	0.00124277
1700025G04Rik	6.71454e-08	-1.03817	0.009	0.018	0.0012769
Zc3h3	6.75052e-08	-1.34184	0.005	0.012	0.00128375
Slc36a4	6.76916e-08	-1.14589	0.008	0.016	0.00128729
Rab11fip3	6.86335e-08	-1.24006	0.005	0.013	0.0013052
Cluh	6.9142e-08	0.40886	0.066	0.048	0.00131487
Dnajc14	6.95108e-08	-0.801374	0.017	0.029	0.00132189
Lox	7.01447e-08	-0.959844	0.011	0.021	0.00133394
Psmb10	7.27293e-08	0.230413	0.17	0.141	0.00138309
Elp1	7.41865e-08	0.455103	0.058	0.041	0.0014108
Sbno2	7.42202e-08	-0.73426	0.018	0.03	0.00141144
Dync1h1	7.47915e-08	0.262417	0.139	0.113	0.00142231
Suclg1	7.49982e-08	0.668247	0.03	0.018	0.00142624
Ctsh	7.54688e-08	-0.280298	0.203	0.233	0.00143519
Tom1l2	7.5638e-08	-1.54271	0.004	0.01	0.00143841
Copz2	7.56853e-08	-0.382901	0.084	0.107	0.00143931
Ccdc28b	7.61541e-08	-1.38965	0.004	0.011	0.00144822
Zfp467	7.61701e-08	-1.48441	0.004	0.01	0.00144853
Crot	7.63109e-08	-0.965342	0.011	0.021	0.0014512
Glt8d1	7.77398e-08	-0.903002	0.012	0.022	0.00147838
Ptpn18	7.89575e-08	-0.506741	0.048	0.066	0.00150153
Utp11	7.95301e-08	0.391881	0.08	0.06	0.00151242
Eif4a2	8.07486e-08	0.285693	0.135	0.109	0.0015356
Rnh1	8.08708e-08	0.202159	0.203	0.172	0.00153792
Lig1	8.24682e-08	0.46187	0.058	0.041	0.0015683
Ago1	8.71343e-08	-0.806243	0.016	0.027	0.00165703
Arf2	8.86994e-08	-1.04941	0.008	0.017	0.0016868
Psmd13	9.22182e-08	0.376964	0.078	0.058	0.00175371
Cnot1	9.22839e-08	0.509227	0.051	0.035	0.00175496
Irak1	9.23373e-08	0.436879	0.06	0.043	0.00175598
Snrpf	9.43848e-08	0.33345	0.099	0.077	0.00179491
Ogfrl1	9.58975e-08	-1.32956	0.005	0.012	0.00182368
Pan3	9.79473e-08	-0.734949	0.021	0.034	0.00186266
Rab18	9.99318e-08	-0.322556	0.133	0.159	0.0019004
Noct	1.00276e-07	0.64518	0.034	0.022	0.00190695
Slc8b1	1.01126e-07	-1.42407	0.004	0.01	0.00192311
Manf	1.04736e-07	0.127137	0.322	0.282	0.00199177
Rufy1	1.05572e-07	-1.09785	0.008	0.016	0.00200767
Igsf6	1.08382e-07	-1.2002	0.006	0.014	0.0020611
Chst12	1.0924e-07	-1.00547	0.009	0.018	0.00207741
Pvalb	1.09861e-07	0.900488	0.024	0.014	0.00208922
Colgalt1	1.11243e-07	0.198821	0.199	0.169	0.00211551
Mta1	1.11335e-07	0.396037	0.077	0.057	0.00211726
Bcl6	1.15949e-07	-0.920673	0.012	0.022	0.002205
Unc119	1.18258e-07	-0.918205	0.012	0.022	0.00224891
Hprt	1.18896e-07	0.352345	0.091	0.07	0.00226104
Mdh2	1.19241e-07	0.371242	0.081	0.061	0.00226761
Bin2	1.2082e-07	-0.647788	0.025	0.039	0.00229763
Atp8b2	1.24004e-07	-0.566513	0.036	0.052	0.00235818
Anxa11	1.24132e-07	-0.821138	0.015	0.026	0.00236062
Mark2	1.25023e-07	0.609871	0.037	0.024	0.00237756
Dipk2a	1.25115e-07	-0.981721	0.009	0.018	0.00237931
Ifitm1	1.25795e-07	0.860687	0.02	0.011	0.00239225
Ankrd10	1.27333e-07	0.289305	0.105	0.082	0.0024215
Arhgef12	1.28033e-07	-0.609552	0.028	0.042	0.0024348
Arid5b	1.31029e-07	-0.886027	0.012	0.022	0.00249178
Zmym2	1.33148e-07	-0.598745	0.034	0.049	0.00253207
Peli1	1.33677e-07	-0.811153	0.015	0.026	0.00254213
Stx8	1.34238e-07	-0.915219	0.011	0.02	0.00255281
Fkbp14	1.38175e-07	-1.45857	0.004	0.01	0.00262768
2610507B11Rik	1.38203e-07	0.213493	0.188	0.159	0.00262821
Mapre1	1.41629e-07	0.299917	0.109	0.086	0.00269336
Scarb1	1.42899e-07	0.456699	0.058	0.041	0.0027175
Pitpnc1	1.46206e-07	-1.39521	0.004	0.01	0.00278041
Timm23	1.48189e-07	0.377378	0.081	0.061	0.0028181
Tex10	1.49145e-07	0.387861	0.071	0.052	0.0028363
Irf9	1.50525e-07	-1.02255	0.008	0.017	0.00286254
Akap8l	1.51759e-07	-0.701839	0.02	0.033	0.00288601
Ntn1	1.52189e-07	0.310015	0.1	0.078	0.00289418
Inpp1	1.52335e-07	-1.36428	0.004	0.011	0.00289695
Cks2	1.55789e-07	0.899803	0.017	0.008	0.00296263
Srgap2	1.56529e-07	-0.471409	0.053	0.071	0.00297671
Slc44a2	1.579e-07	-0.883079	0.013	0.023	0.00300278
Gdpd5	1.57963e-07	0.520782	0.045	0.031	0.00300399
Wdr55	1.6029e-07	0.52806	0.043	0.029	0.00304824
Itgbl1	1.60946e-07	-1.33571	0.005	0.011	0.00306071
Rab3il1	1.61884e-07	-0.612518	0.029	0.043	0.00307855
Nol7	1.62511e-07	0.265619	0.136	0.111	0.00309047
Arhgap17	1.64447e-07	-0.895819	0.013	0.022	0.00312729
Gas6	1.64677e-07	0.863882	0.02	0.011	0.00313167
Hdac1	1.67138e-07	0.415855	0.066	0.048	0.00317847
Cd53	1.68877e-07	-0.433204	0.06	0.079	0.00321154
Hsd17b11	1.7047e-07	-0.51072	0.045	0.061	0.00324183
Pkig	1.73757e-07	0.272207	0.127	0.103	0.00330434
Hdlbp	1.74041e-07	0.139653	0.304	0.268	0.00330974
Cers6	1.74811e-07	0.634875	0.031	0.019	0.00332438
Yrdc	1.75583e-07	0.458782	0.049	0.034	0.00333906
Sap30	1.77256e-07	0.308491	0.107	0.085	0.00337087
Pcdh18	1.77843e-07	-0.433891	0.059	0.078	0.00338204
Ripk2	1.78556e-07	-1.22529	0.006	0.013	0.0033956
Glrx2	1.79503e-07	-0.752425	0.018	0.029	0.0034136
Acaa2	1.81321e-07	-0.711859	0.02	0.031	0.00344819
Szrd1	1.84447e-07	0.234493	0.161	0.134	0.00350763
Epsti1	1.85369e-07	-1.34273	0.004	0.011	0.00352516
Dhps	1.87168e-07	0.533438	0.043	0.029	0.00355937
Ano6	1.91259e-07	0.422176	0.062	0.045	0.00363718
Zfp651	1.93766e-07	-1.23196	0.005	0.012	0.00368486
Pfdn2	1.95507e-07	0.224538	0.166	0.138	0.00371796
Pdgfrl	1.9674e-07	0.894099	0.019	0.01	0.00374141
Golt1b	1.98793e-07	0.471644	0.053	0.037	0.00378044
Armcx2	2.04076e-07	0.485395	0.053	0.037	0.00388091
Chmp7	2.07116e-07	-0.804329	0.015	0.026	0.00393872
Dlst	2.0843e-07	0.375709	0.08	0.06	0.00396371
Bak1	2.09048e-07	0.272299	0.131	0.106	0.00397547
Wasf2	2.12062e-07	0.146437	0.247	0.213	0.00403279
Fam193b	2.12085e-07	-0.561732	0.034	0.049	0.00403322
Fcgr2b	2.16206e-07	-0.484315	0.048	0.065	0.00411158
Atf6	2.20316e-07	-0.775172	0.017	0.028	0.00418975
Pld1	2.23037e-07	0.573374	0.034	0.022	0.0042415
Atic	2.25594e-07	0.659658	0.032	0.02	0.00429012
Pin1	2.25749e-07	0.614659	0.033	0.021	0.00429306
Il12rb1	2.29725e-07	0.575084	0.038	0.025	0.00436868
Atg13	2.3019e-07	-1.19157	0.006	0.014	0.00437752
Cspg4	2.30271e-07	0.426972	0.059	0.042	0.00437907
Timm50	2.31483e-07	0.642128	0.033	0.021	0.00440211
Igf2r	2.34207e-07	-0.442846	0.059	0.077	0.00445392
Hnrnpul1	2.35172e-07	0.197163	0.196	0.167	0.00447226
Ccne1	2.38378e-07	0.928993	0.018	0.009	0.00453323
Spred1	2.40154e-07	0.339759	0.087	0.067	0.00456701
Fam168b	2.43319e-07	0.212891	0.163	0.136	0.0046272
Smpd1	2.46588e-07	-0.911903	0.011	0.021	0.00468936
Uvrag	2.48211e-07	-0.949968	0.011	0.02	0.00472022
Cdh11	2.50727e-07	0.427985	0.071	0.053	0.00476807
Plekha3	2.51863e-07	0.674273	0.03	0.019	0.00478969
Ptprs	2.55017e-07	-0.36734	0.082	0.103	0.00484965
Fmr1	2.61708e-07	0.242469	0.141	0.115	0.0049769
Stk38l	2.62883e-07	-1.08517	0.007	0.015	0.00499924
Zbtb4	2.6325e-07	-1.20473	0.005	0.012	0.00500623
Wdr83os	2.64186e-07	0.444037	0.058	0.042	0.00502402
Clec4d	2.65168e-07	-1.32866	0.004	0.011	0.0050427
Ccnf	2.6734e-07	0.502657	0.046	0.032	0.005084
Pik3cg	2.67498e-07	-1.36888	0.004	0.011	0.005087
H2-DMa	2.68614e-07	-0.313259	0.108	0.132	0.00510824
Arl5a	2.71515e-07	0.44531	0.055	0.04	0.0051634
Cdc42ep1	2.72043e-07	0.360542	0.079	0.06	0.00517344
Ddost	2.72379e-07	0.196753	0.201	0.172	0.00517983
Gas1	2.73056e-07	-0.390377	0.128	0.152	0.0051927
Tmem119	2.77405e-07	-1.09744	0.007	0.015	0.00527542
Trafd1	2.81987e-07	-0.363172	0.086	0.108	0.00536255
Denr	2.868e-07	0.231746	0.158	0.132	0.00545407
Tsc2	2.88131e-07	-1.04058	0.008	0.016	0.00547939
Iqgap1	2.88505e-07	0.187111	0.181	0.152	0.0054865
Rnf11	2.90868e-07	0.226661	0.145	0.119	0.00553143
Lrrc58	3.0022e-07	0.482246	0.054	0.039	0.00570928
Sel1l	3.03017e-07	-1.16579	0.006	0.014	0.00576248
Lmf1	3.12716e-07	-1.11614	0.007	0.015	0.00594692
Ints3	3.28754e-07	0.504427	0.047	0.033	0.00625191
Dtymk	3.39268e-07	0.252732	0.129	0.105	0.00645186
Rogdi	3.4223e-07	-0.997104	0.009	0.017	0.00650818
Hirip3	3.48693e-07	0.749919	0.025	0.014	0.0066311
Vdac3	3.60597e-07	0.483543	0.051	0.036	0.00685747
Adm	3.6828e-07	0.789909	0.027	0.017	0.00700359
Syne1	3.71468e-07	-1.26022	0.005	0.012	0.0070642
Uap1	3.72401e-07	-0.754328	0.017	0.028	0.00708195
Lcorl	3.73532e-07	-0.970714	0.009	0.017	0.00710346
Nexn	3.83911e-07	1.09157	0.014	0.007	0.00730083
Pcmtd2	3.84972e-07	-1.24055	0.005	0.011	0.00732102
Pom121	3.87885e-07	0.33477	0.087	0.067	0.00737642
Tifab	3.92912e-07	-0.912245	0.011	0.02	0.007472
Mest	3.96322e-07	-0.798683	0.015	0.026	0.00753686
Tbc1d22a	3.97349e-07	-0.91016	0.01	0.019	0.00755638
Lamb1	3.98039e-07	0.12904	0.309	0.273	0.0075695
Prpf4	4.2203e-07	0.606284	0.032	0.021	0.00802575
Sgsm3	4.23072e-07	-0.793014	0.015	0.026	0.00804557
Actr1a	4.24675e-07	0.353588	0.081	0.062	0.00807604
Nedd9	4.25384e-07	-0.894367	0.011	0.02	0.00808953
Strip1	4.28344e-07	-1.07607	0.007	0.015	0.00814581
Ddit4l	4.34827e-07	1.12372	0.013	0.006	0.00826911
Txnl1	4.38162e-07	0.223452	0.137	0.112	0.00833253
Lmo2	4.44397e-07	-1.37836	0.004	0.01	0.0084511
Pgam2	4.458e-07	1.00824	0.012	0.005	0.00847778
Ppp2cb	4.47018e-07	0.413719	0.065	0.048	0.00850094
Slc8a1	4.47865e-07	-1.20282	0.005	0.012	0.00851706
Plxna1	4.52045e-07	0.361831	0.078	0.059	0.00859654
Dock7	4.63646e-07	0.47036	0.047	0.032	0.00881716
Zdhhc2	4.69525e-07	0.596271	0.033	0.021	0.00892895
Ecscr	4.71165e-07	-0.611886	0.027	0.04	0.00896015
Nkain1	4.71207e-07	0.623647	0.028	0.017	0.00896094
Tmem39a	4.76403e-07	0.587351	0.033	0.021	0.00905976
Cnep1r1	4.87306e-07	0.340696	0.079	0.061	0.00926709
Atrnl1	5.02861e-07	-0.734629	0.017	0.028	0.0095629
Scara3	5.03633e-07	-0.972204	0.009	0.017	0.00957759
Copa	5.05401e-07	-0.254663	0.18	0.207	0.00961121
Sparc	5.10701e-07	-0.157429	0.802	0.758	0.009712
Ube2b	5.10968e-07	0.163123	0.23	0.199	0.00971708
Vta1	5.25925e-07	-1.12926	0.006	0.013	0.0100015
Ip6k1	5.29196e-07	-1.32829	0.004	0.01	0.0100637
Lyst	5.32963e-07	-1.21925	0.005	0.012	0.0101354
Gpc1	5.35403e-07	-0.295714	0.238	0.263	0.0101818
Sowahc	5.4037e-07	-1.30329	0.005	0.011	0.0102762
[truncated: 3,410 more rows]
