# Supplementary material for: Systemic immunosuppression from ultraviolet radiation exposure inhibits cancer immunotherapy
Source: J Immunother Cancer. 2025 Oct 31;13(10):e012527. doi: 10.1136/jitc-2025-012527 (PMC12581074; doi:10.1136/jitc-2025-012527)
Supplement: online supplemental material 5 [file jitc-13-10-s005.xlsx]

## Sheet: Sheet1
Supplementary Table 4. Cell types enriched in Cluster 6 from spatial transcriptomics MC38 tumours
	ID	Description	setSize	enrichmentScore	NES	pvalue	p.adjust	qvalue	rank	leading_edge	core_enrichment
Macrophage	Macrophage	Macrophage	43	0.684346	2.3146	1.02003e-08	2.14206e-07	1.5032e-07	52	tags=74%, list=36%, signal=68%	H2-Eb1/H2-Aa/H2-Ab1/H2-DMa/Cd74/Csf1r/Ms4a7/Trf/Fcgr3/Ptprc/Cxcl16/Ly86/Apoe/Pld4/Selenop/C3ar1/Aif1/Ctss/Tyrobp/Unc93b1/Ctsh/C1qb/Ctsc/C1qc/Fcer1g/Cst3/Aqp1/Lyn/Cd68/C1qa/Lgmn/Stab1
Microglial cell	Microglial cell	Microglial cell	59	0.568436	1.95342	2.00265e-05	0.000210278	0.000147564	54	tags=61%, list=37%, signal=65%	H2-Aa/H2-Ab1/Cd74/Csf1r/Ccr5/Fcgr3/Ptprc/Mpeg1/Cybb/Ly86/Laptm5/Apoe/Pld4/C3ar1/Aif1/Ctss/Tyrobp/Unc93b1/Ctsh/C1qb/Man2b1/Ctsc/C1qc/Fcer1g/Cst3/Itgb5/H2-K1/Lyn/Cd68/Serinc3/Hexb/Npc2/C1qa/Lgmn/Stab1/Tapbp
Immune cell	Immune cell	Immune cell	28	0.620613	1.99324	7.48607e-05	0.000524025	0.000367737	51	tags=75%, list=35%, signal=60%	Cd74/Csf1r/Fcgr3/Ptprc/Cybb/Ly86/Laptm5/Apoe/Selenop/Cd52/Ctss/Tyrobp/Unc93b1/C1qb/Ctsc/C1qc/Fcer1g/Cst3/Cd68/C1qa/Lgmn
Myeloid cell	Myeloid cell	Myeloid cell	28	0.590419	1.89627	0.000524288	0.00220201	0.00154527	51	tags=71%, list=35%, signal=58%	Cd74/Csf1r/Fcgr3/Ptprc/Cybb/Ly86/Laptm5/Apoe/Aif1/Ctss/Tyrobp/Unc93b1/C1qb/Ctsc/Fcer1g/Cst3/Cd68/Hexb/C1qa/Lgmn
Monocyte	Monocyte	Monocyte	26	0.582166	1.85292	0.000453358	0.00220201	0.00154527	38	tags=58%, list=26%, signal=52%	H2-Aa/H2-Ab1/Cd74/Csf1r/Fcgr3/Ptprc/Cybb/Ly86/Apoe/Selenop/Aif1/Ctss/C1qb/Ctsc/Cst3
Plasmacytoid dendritic cell	Plasmacytoid dendritic cell	Plasmacytoid dendritic cell	16	0.623204	1.82167	0.00103228	0.00361299	0.00253543	50	tags=75%, list=34%, signal=55%	H2-Eb1/H2-Aa/H2-Ab1/Cd74/Ms4a7/Ptprc/Aif1/C1qc/Itm2b/Rsrp1/Cd68/C1qa
Type II spiral ganglion neuron	Type II spiral ganglion neuron	Type II spiral ganglion neuron	11	0.608165	1.6425	0.0108494	0.0325483	0.0228409	22	tags=45%, list=15%, signal=42%	H2-Aa/H2-Ab1/Cd74/Csf1r/Selenop
