# Supplementary material for: Systemic immunosuppression from ultraviolet radiation exposure inhibits cancer immunotherapy
Source: J Immunother Cancer. 2025 Oct 31;13(10):e012527. doi: 10.1136/jitc-2025-012527 (PMC12581074; doi:10.1136/jitc-2025-012527)
Supplement: online supplemental material 6 [file jitc-13-10-s006.xlsx]

## Sheet: Sheet1
Supplementary Table 5.GSEA analysis of differentially expressed genes in MC38 IgG2A tumours (UVR versus Non-UVR)
	ID	Description	setSize	enrichmentScore	NES	pvalue	p.adjust	qvalue	rank	leading_edge	core_enrichment
R-MMU-397014	R-MMU-397014	Muscle contraction	31	0.716416	3.12222	1.08153e-10	2.51998e-08	2.05681e-08	99	tags=52%, list=5%, signal=50%	233199/13346/20190/98660/21955/17996/11474/11459/21957/21393/21925/11937/76757/17907/17901/21956
R-MMU-390522	R-MMU-390522	Striated Muscle Contraction	14	0.884994	3.01028	1e-10	2.51998e-08	2.05681e-08	99	tags=79%, list=5%, signal=75%	233199/13346/21955/17996/11474/11459/21957/21393/21925/17901/21956
R-MMU-8953854	R-MMU-8953854	Metabolism of RNA	160	0.394114	2.52163	1e-10	2.51998e-08	2.05681e-08	1178	tags=90%, list=55%, signal=43%	59028/67678/69482/227715/68011/72787/75416/21771/67134/18983/28000/20383/23996/13681/69072/66583/17149/66998/15388/228005/56086/68981/28035/269966/17975/22631/107701/27993/15568/56194/229512/66618/20826/66249/66585/67710/69639/225027/20227/72515/217109/72935/70465/14852/103468/74035/59029/13211/53379/108062/110809/78651/445007/14113/19704/67619/103573/19166/104662/70052/55989/18458/23983/19177/19…
R-MMU-1640170	R-MMU-1640170	Cell Cycle	142	0.350699	2.17298	1.49932e-07	2.62006e-05	2.1385e-05	1144	tags=87%, list=54%, signal=43%	12235/12236/56150/100088/17216/69270/15519/12447/69482/75786/12443/23825/66140/67177/72787/77891/215387/23996/68298/18148/272551/66998/17215/245474/15366/56086/73710/16319/227613/18817/269966/22631/20873/20779/21781/22628/230376/108911/17218/103468/67951/59029/66442/22630/445007/13555/12428/18286/103573/19166/67037/70099/19177/22142/19192/12442/245688/19173/17463/21762/18393/26444/26446/16211/669…
R-MMU-69620	R-MMU-69620	Cell Cycle Checkpoints	75	0.421008	2.30338	3.1128e-06	0.000408614	0.000333512	1089	tags=84%, list=51%, signal=42%	12235/12236/56150/17216/12447/75786/66140/77891/23996/66998/17215/16319/18817/269966/22631/22628/108911/17218/103468/59029/66442/22630/445007/12428/103573/19166/67037/19177/19192/12442/19173/17463/21762/18393/26444/26446/12237/54401/18221/12575/19172/16563/12534/59008/22627/19182/19185/26440/107823/26442/66156/22190/19167/19053/67203/52276/67089/23997/19175/13427/56455/22123/19181
R-MMU-69278	R-MMU-69278	Cell Cycle, Mitotic	133	0.339228	2.07254	3.50742e-06	0.000408614	0.000333512	1144	tags=86%, list=54%, signal=43%	12235/12236/56150/100088/17216/69270/15519/12447/69482/75786/12443/23825/66140/67177/72787/77891/215387/23996/68298/272551/66998/17215/15366/56086/73710/16319/227613/18817/269966/20873/20779/21781/22628/230376/108911/17218/103468/67951/59029/66442/445007/13555/12428/18286/103573/19166/67037/70099/19177/22142/19192/12442/19173/17463/21762/18393/26444/26446/16211/66979/12237/104394/18221/12575/2221…
R-MMU-6791226	R-MMU-6791226	Major pathway of rRNA processing in the nucleolus and cytosol	28	0.593214	2.50832	7.05302e-06	0.000547785	0.000447104	628	tags=82%, list=30%, signal=59%	59028/227715/75416/21771/67134/69072/66583/17975/27993/20826/66249/69639/72515/217109/74035/14113/67619/104662/55989/216156/105372/12181/14791
R-MMU-72312	R-MMU-72312	rRNA processing	28	0.593214	2.50832	7.05302e-06	0.000547785	0.000447104	628	tags=82%, list=30%, signal=59%	59028/227715/75416/21771/67134/69072/66583/17975/27993/20826/66249/69639/72515/217109/74035/14113/67619/104662/55989/216156/105372/12181/14791
R-MMU-8868773	R-MMU-8868773	rRNA processing in the nucleus and cytosol	28	0.593214	2.50832	7.05302e-06	0.000547785	0.000447104	628	tags=82%, list=30%, signal=59%	59028/227715/75416/21771/67134/69072/66583/17975/27993/20826/66249/69639/72515/217109/74035/14113/67619/104662/55989/216156/105372/12181/14791
R-MMU-2555396	R-MMU-2555396	Mitotic Metaphase and Anaphase	79	0.400836	2.21155	2.25348e-05	0.00143199	0.00116879	1089	tags=82%, list=51%, signal=42%	12235/12236/56150/100088/69482/75786/23825/66140/72787/77891/23996/66998/73710/16319/227613/18817/269966/108911/103468/67951/59029/66442/445007/103573/19166/67037/19177/22142/19192/12442/19173/17463/21762/26444/26446/16211/12237/18221/22218/19172/16563/12534/16905/59008/16906/19182/19185/26440/13726/22196/26442/66156/22190/19167/75608/19053/67203/52276/67089/23997/19175/13427/56455/22123/19181
R-MMU-68882	R-MMU-68882	Mitotic Anaphase	79	0.400836	2.21155	2.25348e-05	0.00143199	0.00116879	1089	tags=82%, list=51%, signal=42%	12235/12236/56150/100088/69482/75786/23825/66140/72787/77891/23996/66998/73710/16319/227613/18817/269966/108911/103468/67951/59029/66442/445007/103573/19166/67037/19177/22142/19192/12442/19173/17463/21762/26444/26446/16211/12237/18221/22218/19172/16563/12534/16905/59008/16906/19182/19185/26440/13726/22196/26442/66156/22190/19167/75608/19053/67203/52276/67089/23997/19175/13427/56455/22123/19181
R-MMU-72203	R-MMU-72203	Processing of Capped Intron-Containing Pre-mRNA	75	0.387065	2.11767	4.49188e-05	0.00261652	0.00213561	1171	tags=89%, list=55%, signal=42%	67678/69482/68011/72787/28000/20383/17149/15388/228005/68981/28035/269966/107701/56194/66618/20826/66585/67710/225027/20227/72935/103468/13211/53379/108062/110809/78651/445007/70052/23983/319322/69833/60321/51810/68219/18949/11991/27967/50783/27366/54451/67465/192170/67039/433702/192159/101943/218210/64340/19205/320632/15381/15382/18789/108014/20624/13204/54188/67332/67959/66055/68183/107939/6987…
R-MMU-2467813	R-MMU-2467813	Separation of Sister Chromatids	63	0.412908	2.17524	7.31937e-05	0.00393557	0.00321223	1109	tags=84%, list=52%, signal=41%	12235/12236/56150/75786/66140/77891/23996/66998/73710/16319/227613/18817/269966/108911/103468/67951/59029/66442/445007/103573/19166/67037/19177/22142/19192/19173/17463/21762/26444/26446/12237/18221/19172/16563/59008/19182/19185/26440/26442/66156/22190/19167/19053/67203/52276/67089/23997/19175/13427/56455/22123/19181/26441
R-MMU-2500257	R-MMU-2500257	Resolution of Sister Chromatid Cohesion	32	0.514879	2.26668	0.000138338	0.00644654	0.00526169	727	tags=72%, list=34%, signal=48%	12235/12236/56150/75786/66140/73710/16319/227613/18817/269966/108911/103468/67951/66442/445007/103573/67037/22142/12442/12237/18221/16563/12534
R-MMU-68886	R-MMU-68886	M Phase	106	0.329399	1.93582	0.000136985	0.00644654	0.00526169	1144	tags=85%, list=54%, signal=41%	12235/12236/56150/100088/15519/69482/75786/23825/66140/72787/77891/215387/23996/68298/66998/56086/73710/16319/227613/18817/269966/20873/22628/230376/108911/103468/67951/59029/66442/445007/18286/103573/19166/67037/70099/19177/22142/19192/12442/19173/17463/21762/26444/26446/16211/12237/18221/22218/19172/13000/16563/12534/16905/59008/16906/22627/19182/19185/26440/13726/26413/22196/26442/27373/68475/…
R-MMU-9648025	R-MMU-9648025	EML4 and NUDC in mitotic spindle formation	30	0.521057	2.24394	0.000240824	0.010521	0.00858728	510	tags=60%, list=24%, signal=46%	12235/12236/56150/75786/66140/73710/16319/227613/18817/269966/108911/103468/67951/66442/445007/103573/67037/22142
R-MMU-5663220	R-MMU-5663220	RHO GTPases Activate Formins	35	0.485412	2.19836	0.000309562	0.0127284	0.010389	510	tags=60%, list=24%, signal=46%	12235/12236/56150/75786/66140/73710/16319/227613/18817/269966/20779/108911/11461/103468/67951/66442/445007/103573/67037/18643/22142
R-MMU-1483257	R-MMU-1483257	Phospholipid metabolism	28	-0.558451	-1.98861	0.000350618	0.0136157	0.0111132	503	tags=61%, list=24%, signal=47%	117150/68682/237542/18708/66857/216724/192654/18711/64898/67452/30955/212862/105501/69769/19062/20975/225326
R-MMU-68877	R-MMU-68877	Mitotic Prometaphase	49	0.427932	2.10761	0.0004652	0.0169859	0.013864	537	tags=55%, list=25%, signal=42%	12235/12236/56150/15519/75786/66140/215387/68298/73710/16319/227613/18817/269966/20873/22628/230376/108911/103468/67951/66442/445007/18286/103573/67037/70099/22142/12442
R-MMU-72163	R-MMU-72163	mRNA Splicing - Major Pathway	62	0.376087	1.97051	0.000510307	0.0169859	0.013864	1171	tags=89%, list=55%, signal=41%	67678/68011/28000/20383/17149/15388/228005/68981/28035/107701/56194/66618/20826/66585/67710/225027/20227/72935/13211/53379/110809/78651/70052/23983/319322/69833/60321/51810/18949/11991/27967/50783/27366/67465/192170/67039/433702/192159/101943/64340/19205/320632/15381/15382/108014/20624/13204/67332/67959/66055/68183/69878/18521/94315/229279
R-MMU-72172	R-MMU-72172	mRNA Splicing	62	0.376087	1.97051	0.000510307	0.0169859	0.013864	1171	tags=89%, list=55%, signal=41%	67678/68011/28000/20383/17149/15388/228005/68981/28035/107701/56194/66618/20826/66585/67710/225027/20227/72935/13211/53379/110809/78651/70052/23983/319322/69833/60321/51810/18949/11991/27967/50783/27366/67465/192170/67039/433702/192159/101943/64340/19205/320632/15381/15382/108014/20624/13204/67332/67959/66055/68183/69878/18521/94315/229279
R-MMU-69239	R-MMU-69239	Synthesis of DNA	47	0.407564	1.98599	0.00103636	0.032928	0.0268759	1241	tags=96%, list=58%, signal=41%	17216/69270/12447/67177/77891/23996/272551/66998/17215/17218/59029/12428/19166/19177/19192/19173/17463/21762/18393/26444/26446/66979/19172/18972/59008/19182/19185/26440/16881/26442/66156/22190/19167/67089/23997/19175/22123/19181/26441/17219/66997/57296/26965/26443/103554
R-MMU-69306	R-MMU-69306	DNA Replication	49	0.40864	2.01259	0.0011705	0.0355729	0.0290348	1241	tags=96%, list=58%, signal=41%	17216/69270/12447/67177/77891/23996/272551/66998/17215/17218/59029/12428/19166/19177/19192/19173/17463/21762/18393/26444/26446/16211/66979/19172/18972/59008/19182/19185/26440/16881/26442/66156/16650/22190/19167/67089/23997/19175/22123/19181/26441/17219/66997/57296/26965/26443/103554
R-MMU-69002	R-MMU-69002	DNA Replication Pre-Initiation	41	0.422871	1.98951	0.00124221	0.0361793	0.0295296	1172	tags=93%, list=55%, signal=42%	17216/67177/77891/23996/66998/17215/17218/59029/19166/19177/19192/19173/17463/21762/18393/26444/26446/16211/66979/19172/59008/19182/19185/26440/26442/66156/16650/22190/19167/67089/23997/19175/22123/19181/26441/17219/66997/57296
R-MMU-5578775	R-MMU-5578775	Ion homeostasis	10	0.693109	2.09442	0.00143648	0.0386193	0.0315212	55	tags=40%, list=3%, signal=39%	20190/98660/11937/76757
R-MMU-68867	R-MMU-68867	Assembly of the pre-replicative complex	40	0.421761	1.97004	0.00138849	0.0386193	0.0315212	1172	tags=92%, list=55%, signal=42%	17216/67177/77891/23996/66998/17215/17218/59029/19166/19177/19192/19173/17463/21762/18393/26444/26446/16211/19172/59008/19182/19185/26440/26442/66156/16650/22190/19167/67089/23997/19175/22123/19181/26441/17219/66997/57296
R-MMU-69481	R-MMU-69481	G2/M Checkpoints	43	0.411558	1.96526	0.0020623	0.0533906	0.0435776	1172	tags=91%, list=55%, signal=42%	17216/23996/66998/17215/22631/22628/17218/59029/22630/19166/19177/19192/12442/19173/17463/21762/18393/26444/26446/54401/19172/12534/22627/19182/19185/26440/107823/26442/22190/19167/67089/23997/19175/22123/19181/26441/17219/66997/57296
R-MMU-5607764	R-MMU-5607764	CLEC7A (Dectin-1) signaling	41	0.402074	1.89167	0.0023369	0.058339	0.0476165	1241	tags=95%, list=58%, signal=40%	23996/66998/20779/12370/19697/59029/19166/19177/19192/234779/22192/19173/17463/21762/26444/26446/18035/18034/19172/12313/19182/19185/26440/12314/26442/66589/22190/19167/67089/23997/19175/22123/19181/26441/66997/57296/26965/26443/103554
R-MMU-453274	R-MMU-453274	Mitotic G2-G2/M phases	63	0.348894	1.83801	0.00255143	0.0614982	0.050195	1109	tags=81%, list=52%, signal=40%	15519/75786/23996/66998/15366/73710/227613/18817/20873/22628/230376/67951/59029/13555/12428/18286/103573/19166/19177/22142/19192/12442/19173/17463/21762/26444/26446/12575/19172/12534/22627/19182/19185/26440/26442/27373/68475/22190/19167/19053/17274/67203/67089/23997/19175/13427/56455/22123/19181/54130/26441
R-MMU-1483255	R-MMU-1483255	PI Metabolism	13	-0.653651	-1.8973	0.00306145	0.0629398	0.0513717	503	tags=69%, list=24%, signal=53%	117150/18708/216724/18711/30955/69769/19062/20975/225326
R-MMU-8852276	R-MMU-8852276	The role of GTSE1 in G2/M progression after G2 checkpoint	40	0.402137	1.87838	0.00298861	0.0629398	0.0513717	1241	tags=95%, list=58%, signal=40%	15519/23996/66998/73710/227613/18817/67951/59029/19166/19177/22142/19192/12442/19173/17463/21762/26444/26446/12575/19172/12534/19182/19185/26440/26442/22190/19167/67089/23997/19175/22123/19181/26441/66997/57296/13589/26443/103554
R-MMU-9013148	R-MMU-9013148	CDC42 GTPase cycle	18	-0.580993	-1.84856	0.00286287	0.0629398	0.0513717	478	tags=61%, list=22%, signal=48%	70497/18708/106952/52666/277360/226652/69710/70719/210293/544817/23853
R-MMU-198933	R-MMU-198933	Immunoregulatory interactions between a Lymphoid and a non-Lymphoid cell	19	-0.569048	-1.83833	0.00270578	0.0629398	0.0513717	693	tags=84%, list=33%, signal=57%	12825/15018/14130/140497/14972/15040/667977/83433/246256/52855/12490/14991/217303/15015/75345/16401
R-MMU-69275	R-MMU-69275	G2/M Transition	62	0.345946	1.81258	0.00290276	0.0629398	0.0513717	1109	tags=81%, list=52%, signal=40%	15519/75786/23996/66998/15366/73710/227613/18817/20873/22628/230376/67951/59029/12428/18286/103573/19166/19177/22142/19192/12442/19173/17463/21762/26444/26446/12575/19172/12534/22627/19182/19185/26440/26442/27373/68475/22190/19167/19053/17274/67203/67089/23997/19175/13427/56455/22123/19181/54130/26441
R-MMU-141424	R-MMU-141424	Amplification of signal from the kinetochores	26	0.486351	2.01112	0.00346031	0.0653718	0.0533567	489	tags=54%, list=23%, signal=42%	12235/12236/56150/75786/66140/16319/18817/269966/108911/103468/66442/445007/103573/67037
R-MMU-141444	R-MMU-141444	Amplification of signal from unattached kinetochores via a MAD2 inhibitory signal	26	0.486351	2.01112	0.00346031	0.0653718	0.0533567	489	tags=54%, list=23%, signal=42%	12235/12236/56150/75786/66140/16319/18817/269966/108911/103468/66442/445007/103573/67037
R-MMU-69618	R-MMU-69618	Mitotic Spindle Checkpoint	29	0.462186	1.97182	0.00344102	0.0653718	0.0533567	489	tags=52%, list=23%, signal=40%	12235/12236/56150/75786/66140/77891/16319/18817/269966/108911/103468/66442/445007/103573/67037
R-MMU-69052	R-MMU-69052	Switching of origins to a post-replicative state	42	0.403953	1.91523	0.00374405	0.0688708	0.0562126	1241	tags=95%, list=58%, signal=40%	17216/12447/67177/77891/23996/66998/17215/17218/59029/12428/19166/19177/19192/19173/17463/21762/18393/26444/26446/19172/59008/19182/19185/26440/26442/66156/22190/19167/67089/23997/19175/22123/19181/26441/17219/66997/57296/26965/26443/103554
R-MMU-556833	R-MMU-556833	Metabolism of lipids	70	-0.396407	-1.69241	0.00386754	0.0693182	0.0565777	503	tags=40%, list=24%, signal=32%	117150/68682/237542/20597/18708/74114/14421/15490/66857/216724/192654/18711/64898/11370/11671/67452/57279/30955/11770/14933/212862/105501/69769/19062/20975/225326/319446/15483
R-MMU-5576891	R-MMU-5576891	Cardiac conduction	11	0.650385	2.0348	0.00529114	0.0840882	0.0686331	55	tags=36%, list=3%, signal=36%	20190/98660/11937/76757
R-MMU-6791312	R-MMU-6791312	TP53 Regulates Transcription of Cell Cycle Genes	9	0.661001	1.92641	0.00549451	0.0840882	0.0686331	727	tags=100%, list=34%, signal=66%	20620/12447/18983/18148/13197/12428/12575/234594/12534
R-MMU-176814	R-MMU-176814	Activation of APC/C and APC/C:Cdc20 mediated degradation of mitotic proteins	39	0.406989	1.89135	0.00517443	0.0840882	0.0686331	1172	tags=90%, list=55%, signal=41%	12236/56150/77891/23996/66998/18817/59029/12428/19166/19177/19192/19173/17463/21762/26444/26446/12237/19172/12534/59008/19182/19185/26440/26442/66156/22190/19167/67089/23997/19175/22123/19181/26441/66997/57296
R-MMU-190861	R-MMU-190861	Gap junction assembly	6	0.746614	1.85713	0.00532454	0.0840882	0.0686331	383	tags=67%, list=18%, signal=55%	14620/73710/227613/67951
R-MMU-8878166	R-MMU-8878166	Transcriptional regulation by RUNX2	37	0.398915	1.83291	0.0055337	0.0840882	0.0686331	1240	tags=95%, list=58%, signal=40%	12443/23996/66998/12400/59029/19166/19177/19192/19173/17463/21762/26444/26446/20682/19172/12534/19182/19185/26440/17125/26442/22190/19167/67089/23997/19175/22123/19181/26441/12567/66997/57296/26965/56424/26443
R-MMU-1168372	R-MMU-1168372	Downstream signaling events of B Cell Receptor (BCR)	37	0.398525	1.83112	0.0055337	0.0840882	0.0686331	1241	tags=95%, list=58%, signal=40%	14225/23996/66998/19697/59029/19166/19177/19192/19173/17463/21762/26444/26446/18035/15461/19172/12313/19182/19185/26440/12314/26442/22190/19167/67089/23997/19175/22123/19181/26441/66997/57296/26965/26443/103554
R-MMU-69242	R-MMU-69242	S Phase	52	0.362092	1.81247	0.00532524	0.0840882	0.0686331	1144	tags=87%, list=54%, signal=41%	17216/69270/12447/12443/67177/77891/23996/272551/66998/17215/17218/59029/12428/19166/19177/19192/19173/17463/21762/18393/26444/26446/66979/12575/19172/18972/59008/11651/19182/19185/26440/16881/26442/66156/22190/19167/67089/23997/19175/22123/19181/26441/12567/17219/66997
R-MMU-157858	R-MMU-157858	Gap junction trafficking and regulation	11	0.630516	1.97264	0.00945888	0.0890101	0.0726504	383	tags=55%, list=18%, signal=45%	14620/73710/227613/20779/11461/67951
R-MMU-2995410	R-MMU-2995410	Nuclear Envelope (NE) Reassembly	23	0.483345	1.93397	0.00912111	0.0890101	0.0726504	838	tags=83%, list=39%, signal=51%	100088/69482/23825/72787/73710/227613/269966/103468/67951/445007/22142/12442/16211/22218/12534/16905/16906/13726/22196
R-MMU-190828	R-MMU-190828	Gap junction trafficking	10	0.619495	1.87198	0.0098898	0.0890101	0.0726504	383	tags=50%, list=18%, signal=41%	14620/73710/227613/11461/67951
R-MMU-174184	R-MMU-174184	Cdc20:Phospho-APC/C mediated degradation of Cyclin A	38	0.404931	1.86509	0.00653633	0.0890101	0.0726504	1172	tags=89%, list=55%, signal=41%	12236/56150/77891/23996/66998/59029/12428/19166/19177/19192/19173/17463/21762/26444/26446/12237/19172/12534/59008/19182/19185/26440/26442/66156/22190/19167/67089/23997/19175/22123/19181/26441/66997/57296
R-MMU-176409	R-MMU-176409	APC/C:Cdc20 mediated degradation of mitotic proteins	38	0.404931	1.86509	0.00653633	0.0890101	0.0726504	1172	tags=89%, list=55%, signal=41%	12236/56150/77891/23996/66998/59029/12428/19166/19177/19192/19173/17463/21762/26444/26446/12237/19172/12534/59008/19182/19185/26440/26442/66156/22190/19167/67089/23997/19175/22123/19181/26441/66997/57296
R-MMU-179419	R-MMU-179419	APC:Cdc20 mediated degradation of cell cycle proteins prior to satisfation of the cell cycle checkpoint	38	0.404931	1.86509	0.00653633	0.0890101	0.0726504	1172	tags=89%, list=55%, signal=41%	12236/56150/77891/23996/66998/59029/12428/19166/19177/19192/19173/17463/21762/26444/26446/12237/19172/12534/59008/19182/19185/26440/26442/66156/22190/19167/67089/23997/19175/22123/19181/26441/66997/57296
R-MMU-6781827	R-MMU-6781827	Transcription-Coupled Nucleotide Excision Repair (TC-NER)	14	0.546143	1.85769	0.00902583	0.0890101	0.0726504	973	tags=100%, list=46%, signal=55%	28000/67710/13194/69833/21399/66979/26894/18972/26754/16881/108679/12848/22190/252870
R-MMU-68949	R-MMU-68949	Orc1 removal from chromatin	38	0.400292	1.84372	0.0073872	0.0890101	0.0726504	1241	tags=95%, list=58%, signal=40%	17216/67177/23996/66998/17215/17218/59029/12428/19166/19177/19192/19173/17463/21762/18393/26444/26446/19172/19182/19185/26440/26442/22190/19167/67089/23997/19175/22123/19181/26441/17219/66997/57296/26965/26443/103554
R-MMU-8878159	R-MMU-8878159	Transcriptional regulation by RUNX3	36	0.400246	1.82439	0.00734725	0.0890101	0.0726504	1172	tags=89%, list=55%, signal=41%	21677/12443/23996/66998/12400/20779/59029/19166/19177/19192/19173/18128/17463/21762/26444/26446/19172/19182/19185/26440/14534/26442/22190/19167/67089/23997/19175/22123/19181/26441/66997/57296
R-MMU-450531	R-MMU-450531	Regulation of mRNA stability by proteins that bind AU-rich elements	46	0.372567	1.80493	0.00687875	0.0890101	0.0726504	1172	tags=89%, list=55%, signal=41%	227715/23996/66583/66998/56086/22631/15568/69639/59029/103573/19166/18458/19177/19192/19173/17463/21762/26444/208643/26446/54401/19172/11991/11651/11737/19182/19185/26440/66362/26442/22190/19167/67089/23997/19175/22123/19181/26441/238799/66997/57296
R-MMU-69017	R-MMU-69017	CDK-mediated phosphorylation and removal of Cdc6	35	0.397932	1.80218	0.00772358	0.0890101	0.0726504	1172	tags=89%, list=55%, signal=40%	12447/77891/23996/66998/59029/12428/19166/19177/19192/19173/17463/21762/26444/26446/19172/59008/19182/19185/26440/26442/66156/22190/19167/67089/23997/19175/22123/19181/26441/66997/57296
R-MMU-187577	R-MMU-187577	SCF(Skp2)-mediated degradation of p27/p21	35	0.397865	1.80187	0.00772358	0.0890101	0.0726504	1240	tags=94%, list=58%, signal=40%	12447/12443/23996/66998/59029/12428/19166/19177/19192/19173/17463/21762/26444/26446/12575/19172/19182/19185/26440/26442/22190/19167/67089/23997/19175/22123/19181/26441/12567/66997/57296/26965/26443
R-MMU-174084	R-MMU-174084	Autodegradation of Cdh1 by Cdh1:APC/C	32	0.40861	1.79885	0.0090694	0.0890101	0.0726504	1172	tags=91%, list=55%, signal=41%	77891/23996/66998/59029/19166/19177/19192/19173/17463/21762/26444/26446/19172/59008/19182/19185/26440/26442/66156/22190/19167/67089/23997/19175/22123/19181/26441/66997/57296
R-MMU-5687128	R-MMU-5687128	MAPK6/MAPK4 signaling	35	0.396406	1.79526	0.00813008	0.0890101	0.0726504	1241	tags=94%, list=58%, signal=40%	23996/66998/59029/103573/19166/19177/19192/224105/19173/17463/21762/26444/26446/19172/12534/81489/50772/19182/19185/26440/26442/22190/19167/67089/23997/19175/22123/19181/26441/66997/57296/26443/103554
R-MMU-8948751	R-MMU-8948751	Regulation of PTEN stability and activity	35	0.39542	1.7908	0.00813008	0.0890101	0.0726504	1241	tags=94%, list=58%, signal=40%	23996/66998/59029/19166/19177/19192/19173/17463/21762/26444/26446/19172/13000/11651/19182/19185/26440/26442/22190/19167/12995/67089/23997/19175/22123/19181/17999/26441/66997/57296/56424/26443/103554
R-MMU-195253	R-MMU-195253	Degradation of beta-catenin by the destruction complex	35	0.395188	1.78975	0.00813008	0.0890101	0.0726504	1241	tags=94%, list=58%, signal=40%	23996/66998/59029/19166/19177/19192/19173/17463/21762/26444/26446/56637/19172/19182/19185/26440/26442/22190/19167/19053/67089/13016/23997/19175/22123/19181/26441/66997/57296/26965/12387/26443/103554
R-MMU-2871837	R-MMU-2871837	FCERI mediated NF-kB activation	34	0.395056	1.77708	0.00766438	0.0890101	0.0726504	1241	tags=94%, list=58%, signal=40%	23996/66998/19697/59029/19166/19177/19192/19173/17463/21762/26444/26446/18035/19172/19182/19185/26440/26442/66589/22190/19167/67089/23997/19175/22123/19181/26441/66997/57296/26965/26443/103554
R-MMU-8941858	R-MMU-8941858	Regulation of RUNX3 expression and activity	31	0.407546	1.77613	0.00969368	0.0890101	0.0726504	1172	tags=90%, list=55%, signal=41%	23996/66998/12400/20779/59029/19166/19177/19192/19173/17463/21762/26444/26446/19172/19182/19185/26440/26442/22190/19167/67089/23997/19175/22123/19181/26441/66997/57296
R-MMU-69563	R-MMU-69563	p53-Dependent G1 DNA Damage Response	33	0.395037	1.76211	0.00953516	0.0890101	0.0726504	1241	tags=94%, list=58%, signal=40%	12447/23996/66998/59029/12428/19166/19177/19192/19173/17463/21762/26444/26446/12575/19172/19182/19185/26440/26442/22190/19167/67089/23997/19175/22123/19181/26441/66997/57296/26443/103554
R-MMU-69580	R-MMU-69580	p53-Dependent G1/S DNA damage checkpoint	33	0.395037	1.76211	0.00953516	0.0890101	0.0726504	1241	tags=94%, list=58%, signal=40%	12447/23996/66998/59029/12428/19166/19177/19192/19173/17463/21762/26444/26446/12575/19172/19182/19185/26440/26442/22190/19167/67089/23997/19175/22123/19181/26441/66997/57296/26443/103554
R-MMU-69615	R-MMU-69615	G1/S DNA Damage Checkpoints	33	0.395037	1.76211	0.00953516	0.0890101	0.0726504	1241	tags=94%, list=58%, signal=40%	12447/23996/66998/59029/12428/19166/19177/19192/19173/17463/21762/26444/26446/12575/19172/19182/19185/26440/26442/22190/19167/67089/23997/19175/22123/19181/26441/66997/57296/26443/103554
R-MMU-174154	R-MMU-174154	APC/C:Cdc20 mediated degradation of Securin	33	0.394493	1.75968	0.00953516	0.0890101	0.0726504	1241	tags=94%, list=58%, signal=40%	77891/23996/66998/59029/19166/19177/19192/19173/17463/21762/26444/26446/19172/59008/19182/19185/26440/26442/66156/22190/19167/67089/23997/19175/22123/19181/26441/66997/57296/26443/103554
R-MMU-450408	R-MMU-450408	AUF1 (hnRNP D0) binds and destabilizes mRNA	33	0.394326	1.75894	0.00993246	0.0890101	0.0726504	1241	tags=94%, list=58%, signal=40%	23996/66998/59029/19166/18458/19177/19192/19173/17463/21762/26444/208643/26446/19172/11991/19182/19185/26440/26442/22190/19167/67089/23997/19175/22123/19181/26441/66997/57296/26443/103554
R-MMU-1169091	R-MMU-1169091	Activation of NF-kappaB in B cells	33	0.394087	1.75787	0.00993246	0.0890101	0.0726504	1241	tags=94%, list=58%, signal=40%	23996/66998/19697/59029/19166/19177/19192/19173/17463/21762/26444/26446/18035/19172/19182/19185/26440/26442/22190/19167/67089/23997/19175/22123/19181/26441/66997/57296/26965/26443/103554
R-MMU-5607761	R-MMU-5607761	Dectin-1 mediated noncanonical NF-kB signaling	33	0.39389	1.75699	0.00993246	0.0890101	0.0726504	1241	tags=94%, list=58%, signal=40%	23996/66998/59029/19166/19177/19192/22192/19173/17463/21762/26444/26446/18034/19172/19182/19185/26440/26442/22190/19167/67089/23997/19175/22123/19181/26441/66997/57296/26965/26443/103554
R-MMU-5676590	R-MMU-5676590	NIK-->noncanonical NF-kB signaling	33	0.39389	1.75699	0.00993246	0.0890101	0.0726504	1241	tags=94%, list=58%, signal=40%	23996/66998/59029/19166/19177/19192/22192/19173/17463/21762/26444/26446/18034/19172/19182/19185/26440/26442/22190/19167/67089/23997/19175/22123/19181/26441/66997/57296/26965/26443/103554
R-MMU-1234174	R-MMU-1234174	Cellular response to hypoxia	33	0.393181	1.75383	0.00993246	0.0890101	0.0726504	1241	tags=94%, list=58%, signal=40%	23996/66998/59029/19166/19177/19192/19173/17463/21762/26444/26446/19172/19182/19185/26440/26442/22190/19167/112405/67089/23997/19175/22123/19181/26441/66997/15251/66105/57296/26443/103554
R-MMU-1234176	R-MMU-1234176	Oxygen-dependent proline hydroxylation of Hypoxia-inducible Factor Alpha	33	0.393181	1.75383	0.00993246	0.0890101	0.0726504	1241	tags=94%, list=58%, signal=40%	23996/66998/59029/19166/19177/19192/19173/17463/21762/26444/26446/19172/19182/19185/26440/26442/22190/19167/112405/67089/23997/19175/22123/19181/26441/66997/15251/66105/57296/26443/103554
R-MMU-5689880	R-MMU-5689880	Ub-specific processing proteases	50	0.35461	1.75274	0.00796798	0.0890101	0.0726504	1172	tags=86%, list=55%, signal=40%	22224/23996/66998/67952/17869/19671/28185/107260/59029/12428/329908/19166/19177/19192/19173/17463/21762/26444/26446/18035/56324/19172/22335/19182/19185/22225/26440/14534/17125/26442/22284/22190/19167/252870/67089/23997/19175/22123/19181/26441/66997/15251/57296
R-MMU-72766	R-MMU-72766	Translation	33	0.392017	1.74863	0.00993246	0.0890101	0.0726504	1219	tags=91%, list=57%, signal=39%	67160/67204/67674/13681/217869/13685/14852/18458/102060/208643/56347/223691/98221/67895/13627/26905/66656/54709/16341/53356/75705/55949/13669/22384/20813/13629/225363/27979/65111/13682
R-MMU-8980692	R-MMU-8980692	RHOA GTPase cycle	32	-0.471665	-1.72727	0.00683097	0.0890101	0.0726504	450	tags=50%, list=21%, signal=40%	18708/106952/52666/22324/21763/94176/277360/226652/69710/268301/73910/70719/13830/54216/23853/268970
R-MMU-73857	R-MMU-73857	RNA Polymerase II Transcription	145	0.239945	1.49726	0.00701384	0.0890101	0.0726504	1066	tags=74%, list=50%, signal=40%	20620/12447/15469/21677/20588/12443/68011/56456/14056/21815/21849/18983/20383/23996/22166/18148/17149/66998/12400/353310/22631/20779/109594/21781/140858/22628/13039/67710/225027/17869/13197/234366/59029/22630/108062/110809/12428/50493/23988/19166/71177/70472/14782/19177/19192/15081/20833/12868/245688/19173/69833/18128/17463/21762/26444/26446/21399/68219/104394/20682/54401/19352/12575/234594/22218…
R-MMU-5362517	R-MMU-5362517	Signaling by Retinoic Acid	8	0.653872	1.81542	0.0108167	0.0947154	0.0773071	41	tags=38%, list=2%, signal=37%	27273/56847/12903
R-MMU-5689603	R-MMU-5689603	UCH proteinases	35	0.382636	1.7329	0.0109756	0.0947154	0.0773071	1241	tags=91%, list=58%, signal=39%	56456/23996/66998/59029/15161/19166/19177/19192/19173/17463/21762/26444/26446/19172/56207/19182/19185/26440/26442/22190/19167/67089/23997/19175/22123/19181/26441/66997/57296/22632/26443/103554
R-MMU-451927	R-MMU-451927	Interleukin-2 family signaling	6	-0.732392	-1.68341	0.0108947	0.0947154	0.0773071	450	tags=100%, list=21%, signal=79%	18708/15170/60504/19229/16168
R-MMU-69206	R-MMU-69206	G1/S Transition	45	0.353284	1.70286	0.0112511	0.095909	0.0782813	1172	tags=89%, list=55%, signal=41%	17216/12447/12443/67177/23996/66998/17215/17218/59029/12428/19166/19177/19192/19173/17463/21762/18393/26444/26446/66979/12575/19172/11651/19182/19185/26440/26442/22190/19167/19053/67089/23997/19175/22123/19181/26441/12567/17219/66997/57296
R-MMU-6807070	R-MMU-6807070	PTEN Regulation	45	0.352355	1.69838	0.0117012	0.0985436	0.0804316	1241	tags=93%, list=58%, signal=40%	14056/23996/66998/234366/59029/19166/19177/19192/245688/19173/17463/21762/26444/26446/19172/13000/11651/19182/19185/26440/19646/26442/22190/19167/12995/433759/252870/67089/23997/23942/19175/22123/19181/17999/26441/66997/57296/54383/56424/15182/26443/103554
R-MMU-74160	R-MMU-74160	Gene expression (Transcription)	166	0.227838	1.47016	0.0118881	0.0989258	0.0807436	1114	tags=77%, list=52%, signal=40%	20620/12447/69482/15469/21677/20588/20019/12443/68011/56456/72787/14056/21815/21849/18983/20383/23996/22166/18148/17149/66998/12400/106298/353310/269966/22631/20779/109594/21781/140858/22628/13039/67710/225027/17869/103468/13197/234366/59029/22630/108062/110809/445007/12428/50493/15161/23988/19166/71177/70472/14782/19177/19192/15081/20833/12868/245688/19173/69833/18128/17463/21762/26444/26446/213…
