# Supplementary material for: Systemic immunosuppression from ultraviolet radiation exposure inhibits cancer immunotherapy
Source: J Immunother Cancer. 2025 Oct 31;13(10):e012527. doi: 10.1136/jitc-2025-012527 (PMC12581074; doi:10.1136/jitc-2025-012527)
Supplement: online supplemental material 7 [file jitc-13-10-s007.xlsx]

## Sheet: Sheet1
Supplementary Table 6
Animal	Subcut tumour	UVR	Treatment	Ly6G	F40/80	NK1.1 (NK cells)	Cd8	Cd8	Cd8	Cd8
		background		(neutrophils)	(macrophages)		Region 1 tumour body	R2	R3	Invasive front %
1.1	Yumm2.1	UVR	IgG	0	1	1	8	10	19	60
1.2	Yumm2.1	UVR	IgG	3	2	2	18	19	27	5
1.3	Yumm2.1	UVR	IgG	1	2	2	19	22	47	20
1.4	Yumm2.1	UVR	IgG	0	1	1	25	33	39	5
2.1	Yumm2.1	UVR	IgG	1	2	2	65	43	47	20
2.2	MC38	UVR	IgG	1	2	2	161	207	224	10
2.3	MC38	UVR	IgG	1	1	1	11	79	53	5
2.4	MC38	UVR	IgG	2	3	2	48	62	21	5
2.5	MC38	UVR	IgG	2	1	3	97	65	86	10
3.1	MC38	UVR	IgG	1	2	3	35	61	28	5
7.1	Yumm2.1	Non-UVR	Anti-PD1	1	1	4
7.2	Yumm2.1	Non-UVR	Anti-PD1	2	0	3
7.3	Yumm2.1	Non-UVR	Anti-PD1	2	0	2
7.4	Yumm2.1	Non-UVR	Anti-PD1	2	1	2
7.5	Yumm2.1	Non-UVR	Anti-PD1	1	0	3
8.1	Yumm2.1	Non-UVR	Anti-PD1	1	1	2
8.2	Yumm2.1	Non-UVR	Anti-PD1	1	2	2
8.3	MC38	Non-UVR	Anti-PD1	3	0	1
8.4	MC38	Non-UVR	Anti-PD1	3	1	2
8.5	MC38	Non-UVR	Anti-PD1	2	0	3
9.1	MC38	Non-UVR	Anti-PD1	1	5	3
9.3	MC38	Non-UVR	Anti-PD1	1	5	2
9.4	MC38	Non-UVR	Anti-PD1	2	5	3
3.4	Yumm2.1	UVR	Anti-PD1- AntiCD25				75	66	44	70
3.5	Yumm2.2	UVR	Anti-PD1- AntiCD25				31	40	57	60
4.1	Yumm2.3	UVR	Anti-PD1- AntiCD25				32	36	18	80
4.3	Yumm2.4	UVR	Anti-PD1- AntiCD25				20	25	19	20
4.4	Yumm2.5	UVR	Anti-PD1- AntiCD25				62	119	72	80
4.5	Yumm2.6	UVR	Anti-PD1- AntiCD25				52	56	35	10
5.1	Yumm2.7	UVR	Anti-PD1- AntiCD25				19	23	31	30
5.2	Yumm2.8	UVR	Anti-PD1- AntiCD25				113	58	117	30
