# Supplementary material for: Systemic immunosuppression from ultraviolet radiation exposure inhibits cancer immunotherapy
Source: J Immunother Cancer. 2025 Oct 31;13(10):e012527. doi: 10.1136/jitc-2025-012527 (PMC12581074; doi:10.1136/jitc-2025-012527)
Supplement: online supplemental material 8 [file jitc-13-10-s008.xlsx]

## Sheet: Sheet1
Supplementary Table 6. GSEA analysis of differentially expressed genes in MC38 Anti-PD1 tumours (UVR versus Non-UVR)
	ID	Description	setSize	enrichmentScore	NES	pvalue	p.adjust	qvalue	rank	leading_edge	core_enrichment
R-MMU-390522	R-MMU-390522	Striated Muscle Contraction	15	-0.835534	-2.80267	2.84155e-08	3.01772e-05	2.81463e-05	195	tags=80%, list=3%, signal=78%	22003/22004/13346/233199/21916/17883/21957/21925/11472/11474/11459/17901
R-MMU-1236975	R-MMU-1236975	Antigen processing-Cross presentation	48	-0.560265	-2.50806	7.74976e-07	0.000411512	0.000383817	1219	tags=67%, list=17%, signal=56%	26442/26444/21762/15018/17972/26445/19171/19167/20333/22320/240028/26441/17969/621823/110557/14129/12010/14827/14991/14972/15015/667977/21356/15039/13058/17534/21355/16913/15040/21354/19186/16912
R-MMU-2168880	R-MMU-2168880	Scavenging of heme from plasma	9	0.91305	2.11675	1.22472e-06	0.000433551	0.000404372	141	tags=78%, list=2%, signal=76%	11657/15439/100503605/101488143/93671/239552/16069
R-MMU-389948	R-MMU-389948	PD-1 signaling	6	-0.930919	-2.28853	4.37286e-06	0.000928795	0.000866286	501	tags=100%, list=7%, signal=93%	15170/60533/12502/12501/18566
R-MMU-2173782	R-MMU-2173782	Binding and Uptake of Ligands by Scavenger Receptors	13	0.857547	2.18445	4.21701e-06	0.000928795	0.000866286	141	tags=54%, list=2%, signal=53%	11657/15439/100503605/101488143/93671/239552/16069
R-MMU-1280218	R-MMU-1280218	Adaptive Immune System	330	-0.263756	-1.5881	8.35142e-06	0.0014782	0.00137872	779	tags=26%, list=11%, signal=25%	16822/22436/20333/22320/12314/224938/71778/240028/26441/22324/74153/17096/81018/17969/621823/110557/14129/80898/52855/66141/12520/50723/22210/12010/14827/16797/14991/140497/13040/13429/14972/230979/15015/12524/56791/16428/16401/22637/12500/15170/208650/19260/13036/69010/67138/12703/15985/667977/21356/15039/80876/108723/13058/13032/12525/17534/21355/16913/75345/15040/60533/83382/16414/21354/12487/…
R-MMU-202430	R-MMU-202430	Translocation of ZAP-70 to Immunological synapse	5	-0.930369	-2.11879	1.53256e-05	0.00232511	0.00216863	504	tags=100%, list=7%, signal=93%	12500/19260/12502/12501
R-MMU-9707564	R-MMU-9707564	Cytoprotection by HMOX1	18	0.781777	2.14301	2.93575e-05	0.00389721	0.00363492	36	tags=17%, list=1%, signal=17%	11657/100503605/101488143
R-MMU-983170	R-MMU-983170	Antigen Presentation: Folding, assembly and peptide loading of class I MHC	17	-0.720566	-2.50977	6.31308e-05	0.00744943	0.00694808	695	tags=88%, list=10%, signal=80%	69162/15018/110557/80898/12010/14827/14991/14972/15015/667977/21356/15039/21355/15040/21354
R-MMU-6798695	R-MMU-6798695	Neutrophil degranulation	232	0.438857	1.71706	8.92728e-05	0.00948077	0.0088427	647	tags=14%, list=9%, signal=13%	330122/20202/15439/100503605/11537/12765/20201/57264/16819/101488143/14133/57349/245126/11846/17002/19288/17394/14825/442827/54672/11689/13136/20568/56620/18772/14990/17380/20343/17474/17395/58222/14302/69189
R-MMU-1236974	R-MMU-1236974	ER-Phagosome pathway	17	-0.710324	-2.4741	0.000105989	0.0102328	0.0095441	1041	tags=88%, list=15%, signal=76%	15018/20333/22320/110557/12010/14827/14991/14972/15015/667977/21356/15039/21355/15040/21354
R-MMU-114608	R-MMU-114608	Platelet degranulation	47	0.612149	2.01348	0.000184274	0.0163083	0.0152107	459	tags=21%, list=6%, signal=20%	11657/11537/27359/57349/71660/74145/16399/14456/56744/26968
R-MMU-450408	R-MMU-450408	AUF1 (hnRNP D0) binds and destabilizes mRNA	30	-0.571857	-2.31222	0.000254332	0.0175634	0.0163814	1219	tags=47%, list=17%, signal=39%	26442/26444/21762/26445/19171/19167/26441/621823/16913/19186/16912/15507/15511/193740
R-MMU-450531	R-MMU-450531	Regulation of mRNA stability by proteins that bind AU-rich elements	44	-0.46304	-2.04142	0.000254806	0.0175634	0.0163814	1358	tags=43%, list=19%, signal=35%	70640/19175/18753/26442/26444/21762/26445/66446/19171/19167/18750/26441/621823/16913/19186/16912/15507/15511/193740
R-MMU-6803157	R-MMU-6803157	Antimicrobial peptides	12	0.810525	2.02357	0.000268609	0.0175634	0.0163814	78	tags=33%, list=1%, signal=33%	20202/20201/16819/17002
R-MMU-76005	R-MMU-76005	Response to elevated platelet cytosolic Ca2+	48	0.607955	2.00621	0.00022347	0.0175634	0.0163814	459	tags=21%, list=6%, signal=20%	11657/11537/27359/57349/71660/74145/16399/14456/56744/26968
R-MMU-5686938	R-MMU-5686938	Regulation of TLR by endogenous ligand	9	0.844216	1.95717	0.000281147	0.0175634	0.0163814	129	tags=33%, list=2%, signal=33%	20202/20201/16803
R-MMU-202427	R-MMU-202427	Phosphorylation of CD3 and TCR zeta chains	7	-0.843878	-2.19287	0.000311085	0.018354	0.0171187	501	tags=86%, list=7%, signal=80%	19271/12500/19260/19264/12502/12501
R-MMU-202403	R-MMU-202403	TCR signaling	54	-0.430433	-1.98067	0.000373507	0.0208771	0.019472	1324	tags=48%, list=18%, signal=40%	19175/26965/19271/16331/26442/26444/21762/26445/19171/19167/16822/26441/621823/16797/16428/22637/12500/19260/108723/16913/19186/19264/12502/16912/12501/17444
R-MMU-198933	R-MMU-198933	Immunoregulatory interactions between a Lymphoid and a non-Lymphoid cell	50	-0.478421	-2.16119	0.000413241	0.0208982	0.0194917	695	tags=56%, list=10%, signal=51%	110557/52855/66141/12520/12010/14991/140497/14972/15015/16401/12500/667977/15039/80876/12525/75345/15040/83382/16414/27007/16408/12502/12501/12526/16421/224840/246256/217306
R-MMU-189451	R-MMU-189451	Heme biosynthesis	10	0.817986	1.94859	0.000411468	0.0208982	0.0194917	23	tags=20%, list=0%, signal=20%	11657/11656
R-MMU-447115	R-MMU-447115	Interleukin-12 family signaling	7	-0.832315	-2.16282	0.000487907	0.0235526	0.0219675	314	tags=71%, list=4%, signal=68%	16195/246779/16162/20849/16161
R-MMU-416700	R-MMU-416700	Other semaphorin interactions	9	-0.75415	-2.13983	0.000519716	0.0239973	0.0223823	617	tags=56%, list=9%, signal=51%	20354/22177/19264/20361/12517
R-MMU-397014	R-MMU-397014	Muscle contraction	50	-0.463432	-2.09348	0.000766292	0.0339084	0.0316264	195	tags=28%, list=3%, signal=27%	13346/233199/76757/21916/17883/21957/21925/11472/11474/11459/16511/81904/17907/17901
R-MMU-140877	R-MMU-140877	Formation of Fibrin Clot (Clotting Cascade)	11	0.79362	1.93253	0.000895405	0.0352193	0.032849	643	tags=64%, list=9%, signal=58%	54368/14068/74145/14058/20720/56744/12258
R-MMU-373076	R-MMU-373076	Class A/1 (Rhodopsin-like receptors)	66	0.544532	1.88756	0.000870055	0.0352193	0.032849	594	tags=36%, list=8%, signal=34%	330122/12765/57349/227289/20606/20295/76854/14825/12778/12061/12640/239336/59289/11607/23796/20132/13614/56744/20305/12672/15465/21390/11551/20292
R-MMU-500792	R-MMU-500792	GPCR ligand binding	83	0.50144	1.7868	0.000853835	0.0352193	0.032849	855	tags=39%, list=12%, signal=34%	330122/12765/57349/227289/20606/20295/76854/14825/12778/12061/12640/239336/59289/11607/23796/20132/13614/56744/13136/20305/12672/15465/108073/21390/11551/20292/171530/22354/26364/20300/16963/54409
R-MMU-2980736	R-MMU-2980736	Peptide hormone metabolism	20	0.686227	1.92715	0.00100741	0.0382096	0.0356381	530	tags=30%, list=7%, signal=28%	14944/12038/12640/13809/17380/17228
R-MMU-445717	R-MMU-445717	Aquaporin-mediated transport	13	-0.705117	-2.24521	0.00110456	0.0404498	0.0377275	704	tags=62%, list=10%, signal=56%	19084/14701/14702/19088/14710/14706/11826/11830
R-MMU-174824	R-MMU-174824	Plasma lipoprotein assembly, remodeling, and clearance	28	0.654293	1.97362	0.00124547	0.0440898	0.0411225	406	tags=21%, list=6%, signal=20%	11657/11425/11812/18552/18553/16956
R-MMU-8963899	R-MMU-8963899	Plasma lipoprotein remodeling	11	0.78311	1.90694	0.00139123	0.0461714	0.043064	833	tags=55%, list=12%, signal=48%	11657/18552/18553/16956/18830/11807
R-MMU-375276	R-MMU-375276	Peptide ligand-binding receptors	46	0.574285	1.88179	0.00137035	0.0461714	0.043064	392	tags=35%, list=5%, signal=33%	330122/12765/57349/20606/20295/76854/14825/12778/12061/239336/59289/11607/23796/13614/56744/20305
R-MMU-2029481	R-MMU-2029481	FCGR activation	8	-0.767755	-2.08396	0.00155431	0.0500205	0.0466541	752	tags=62%, list=11%, signal=56%	17096/14129/15162/12502/246256
R-MMU-202433	R-MMU-202433	Generation of second messenger molecules	12	-0.677115	-2.09696	0.00181501	0.0566923	0.0528769	894	tags=67%, list=12%, signal=58%	16822/16797/16428/22637/12500/12502/12501/17444
R-MMU-6805567	R-MMU-6805567	Keratinization	10	0.79669	1.89785	0.0025196	0.0743281	0.0693257	739	tags=60%, list=10%, signal=54%	16669/16691/110310/66809/18772/74127
R-MMU-6809371	R-MMU-6809371	Formation of the cornified envelope	10	0.79669	1.89785	0.0025196	0.0743281	0.0693257	739	tags=60%, list=10%, signal=54%	16669/16691/110310/66809/18772/74127
R-MMU-5668599	R-MMU-5668599	RHO GTPases Activate NADPH Oxidases	15	0.734031	1.93139	0.00269637	0.0773932	0.0721846	29	tags=13%, list=0%, signal=13%	20202/20201
R-MMU-76002	R-MMU-76002	Platelet activation, signaling and aggregation	109	0.454561	1.67158	0.00277837	0.0776482	0.0724224	533	tags=15%, list=7%, signal=14%	11657/11537/27359/54368/57349/71660/74145/16399/22068/56508/22065/14456/56744/26968/21390/11551
R-MMU-1236977	R-MMU-1236977	Endosomal/Vacuolar pathway	11	-0.684732	-2.07745	0.00287269	0.0782255	0.0729609	1041	tags=91%, list=15%, signal=78%	15018/240028/110557/12010/14991/14972/15015/667977/15039/15040
R-MMU-109582	R-MMU-109582	Hemostasis	223	0.387304	1.51222	0.00296615	0.0787512	0.0734511	919	tags=18%, list=13%, signal=17%	11657/11537/27359/54368/57349/545486/18788/71660/14068/74145/16069/16399/22068/14058/18585/56508/18126/22065/17075/14456/20720/56744/21687/14462/26968/21390/20343/22761/11551/242202/17289/12258/22152/22041/18710/225849/207728/19395/381484/14733/269060
R-MMU-9707616	R-MMU-9707616	Heme signaling	6	0.86788	1.81921	0.0031185	0.0807768	0.0753405	36	tags=33%, list=1%, signal=33%	100503605/101488143
R-MMU-432040	R-MMU-432040	Vasopressin regulates renal water homeostasis via Aquaporins	12	-0.661113	-2.0474	0.00344339	0.0825875	0.0770293	924	tags=58%, list=13%, signal=51%	19084/14701/14702/19088/14710/14706/11826
R-MMU-877312	R-MMU-877312	Regulation of IFNG signaling	6	-0.813473	-1.99981	0.00357724	0.0825875	0.0770293	912	tags=83%, list=13%, signal=73%	19255/22218/15979/12703/15978
R-MMU-189445	R-MMU-189445	Metabolism of porphyrins	13	0.743035	1.89275	0.00352208	0.0825875	0.0770293	23	tags=15%, list=0%, signal=15%	11657/11656
R-MMU-2142691	R-MMU-2142691	Synthesis of Leukotrienes (LT) and Eoxins (EX)	8	0.818213	1.84156	0.00344481	0.0825875	0.0770293	304	tags=50%, list=4%, signal=48%	13120/13479/11689/17001
R-MMU-140875	R-MMU-140875	Common Pathway of Fibrin Clot Formation	5	0.887489	1.77723	0.00335827	0.0825875	0.0770293	343	tags=80%, list=5%, signal=76%	74145/14058/20720/56744
R-MMU-159418	R-MMU-159418	Recycling of bile acids and salts	5	0.88063	1.7635	0.00381621	0.0862301	0.0804268	3	tags=20%, list=0%, signal=20%	11657
R-MMU-2022377	R-MMU-2022377	Metabolism of Angiotensinogen to Angiotensins	7	0.844224	1.83871	0.00393299	0.0870175	0.0811611	530	tags=57%, list=7%, signal=53%	14944/13809/17380/17228
R-MMU-2172127	R-MMU-2172127	DAP12 interactions	30	-0.489351	-1.97863	0.00458716	0.0974314	0.0908741	695	tags=47%, list=10%, signal=42%	110557/12010/16797/22177/14991/14972/15015/667977/15039/15040/27007/16641/17444/217306
R-MMU-163125	R-MMU-163125	Post-translational modification: synthesis of GPI-anchored proteins	24	-0.489429	-1.87236	0.00452498	0.0974314	0.0908741	243	tags=21%, list=3%, signal=20%	23833/246256/320840/320772/56047
