# Supplementary material for: Systemic immunosuppression from ultraviolet radiation exposure inhibits cancer immunotherapy
Source: J Immunother Cancer. 2025 Oct 31;13(10):e012527. doi: 10.1136/jitc-2025-012527 (PMC12581074; doi:10.1136/jitc-2025-012527)
Supplement: online supplemental material 9 [file jitc-13-10-s009.xlsx]

## Sheet: Sheet1
Supplementary Table 8. Patient characteristics: age and sex in the GTEx cohort by level of sun damage score
CSD Low		CSD High
Demographic	No. Samples	Demographic	No. Samples
Age:		Age:
20-29	14	20-29	10
30-39	17	30-39	7
40-49	18	40-49	33
50-59	46	50-59	52
60-69	44	60-69	35
70-79	4	70-79	5
Sex:		Sex:
Male	95	Male	90
Female	48	Female	52
